# Supplementary material for: ﻿A systematic review of the genus Bolbelasmus Boucomont (Coleoptera, Geotrupidae, Bolboceratinae) from Indochina and surrounding areas
Source: Zookeys. 2024 Feb 14;1191:287–305. doi: 10.3897/zookeys.1191.114021 (PMC10882547; doi:10.3897/zookeys.1191.114021)
Supplement: XML Treatment for Bolbelasmus chifengi [file zookeys.1191.114021-treatment2.xml]

<!DOCTYPE tp:taxon-treatment
  PUBLIC "-//TaxonX//DTD Taxonomic Treatment Publishing DTD v0 20100105//EN" "tax-treatment-NSO.dtd">
<tp:taxon-treatment xmlns:tp="http://www.plazi.org/taxpub"><tp:treatment-meta><kwd-group><label>Taxon classification</label><kwd>
              <named-content content-type="kingdom">Animalia</named-content>
            </kwd><kwd>
              <named-content content-type="order">Coleoptera</named-content>
            </kwd><kwd>
              <named-content content-type="family">Geotrupidae</named-content>
            </kwd></kwd-group><mixed-citation publication-type="journal"><person-group><name><surname>Li</surname><given-names>Chun-Lin</given-names></name><name><surname>Wang</surname><given-names>Chuan-Chan</given-names></name></person-group><article-title>﻿A systematic review of the genus <italic><tp:taxon-name><tp:taxon-name-part taxon-name-part-type="genus" reg="Bolbelasmus">Bolbelasmus</tp:taxon-name-part></tp:taxon-name></italic> Boucomont (<tp:taxon-name><tp:taxon-name-part taxon-name-part-type="order">Coleoptera</tp:taxon-name-part></tp:taxon-name>, <tp:taxon-name><tp:taxon-name-part taxon-name-part-type="family">Geotrupidae</tp:taxon-name-part></tp:taxon-name>, <tp:taxon-name><tp:taxon-name-part taxon-name-part-type="subfamily">Bolboceratinae</tp:taxon-name-part></tp:taxon-name>) from Indochina and surrounding areas</article-title><source>Zookeys</source><day>14</day><month>02</month><year>2024</year><volume>1191</volume><fpage>287</fpage><lpage>305</lpage><pub-id pub-id-type="doi">10.3897/zookeys.1191.114021</pub-id></mixed-citation></tp:treatment-meta><tp:nomenclature><label>﻿</label><tp:taxon-name>
            <object-id xmlns:xlink="http://www.w3.org/1999/xlink" content-type="arpha" xlink:type="simple">13FA9162-948C-5A5A-92FF-18A5591DFCB1</object-id>
            <tp:taxon-name-part taxon-name-part-type="genus" reg="Bolbelasmus">Bolbelasmus</tp:taxon-name-part>
            <tp:taxon-name-part taxon-name-part-type="species" reg="chifengi">chifengi</tp:taxon-name-part>
            <object-id xmlns:xlink="http://www.w3.org/1999/xlink" content-type="zoobank" xlink:type="simple">https://zoobank.org/624857C3-4224-46EF-80FA-FDD3E4B1F169</object-id>
          </tp:taxon-name><tp:taxon-authority>Wang &amp; Li</tp:taxon-authority><tp:taxon-status xmlns:xlink="http://www.w3.org/1999/xlink" xlink:type="simple">sp. nov.</tp:taxon-status><xref ref-type="fig" rid="F1">Figs 3</xref><xref ref-type="fig" rid="F1">, 4</xref><xref ref-type="fig" rid="F3">, 12</xref><xref ref-type="fig" rid="F4">, 18</xref><xref ref-type="fig" rid="F5">, 24</xref><xref ref-type="fig" rid="F6">, 31</xref><xref ref-type="fig" rid="F6">, 32</xref><xref ref-type="fig" rid="F7">, 40</xref><xref ref-type="fig" rid="F8">, 46</xref><xref ref-type="fig" rid="F8">, 47</xref></tp:nomenclature><tp:treatment-sec sec-type="type material" id="SECID0EUKAE"><title>Type materials.</title><p><bold><italic>Holotype</italic> male.</bold> “China: Yunnan, Bangdashan (邦達山), 16.IX.2015. leg. Y.-T. Wang.” (glued on label, <named-content xmlns:xlink="http://www.w3.org/1999/xlink" content-type="dwc:institutional_code" xlink:title="Taiwan Agriculture Research Institute" xlink:href="http://grbio.org/institution/taiwan-agricultural-research-institute" xlink:type="simple">TARI</named-content>), Taichung, Taiwan. <bold><italic>Paratypes</italic>.</bold> 3♂♂, 1♀(<named-content xmlns:xlink="http://www.w3.org/1999/xlink" content-type="dwc:institutional_code" xlink:title="Taiwan Agriculture Research Institute" xlink:href="http://grbio.org/institution/taiwan-agricultural-research-institute" xlink:type="simple">TARI</named-content>). same collecting data as the holotype. 1♀ (<named-content xmlns:xlink="http://www.w3.org/1999/xlink" content-type="dwc:institutional_code" xlink:title="Taiwan Agriculture Research Institute" xlink:href="http://grbio.org/institution/taiwan-agricultural-research-institute" xlink:type="simple">TARI</named-content>). “China: Yunnan, Wudian (武甸), 17.IX.2014. leg. Y.-T. Wang”. 1♂, 2♀♀(<named-content xmlns:xlink="http://www.w3.org/1999/xlink" content-type="dwc:institutional_code" xlink:title="Taiwan Agriculture Research Institute" xlink:href="http://grbio.org/institution/taiwan-agricultural-research-institute" xlink:type="simple">TARI</named-content>). “China: Yunnan, CCCC, Nabang (那邦), 21.VI.2017. leg. Y.-T. Wang”. 1♀ (<abbrev xmlns:xlink="http://www.w3.org/1999/xlink" xlink:title="private collection of Chun-lin Li" id="ABBRID0ETLAE" xlink:type="simple">CCLI</abbrev>). “China: Yunnan, Banggunjianshan (邦棍尖山), 19.IX.2015. leg. Y.-T. Wang”. 1♂ (<abbrev xmlns:xlink="http://www.w3.org/1999/xlink" xlink:title="private collection of Chun-lin Li" id="ABBRID0EXLAE" xlink:type="simple">CCLI</abbrev>). “China: Yunnan, Bangdashan (邦達山), 01.IX.2015. leg. Y.-T. Wang”. 2♂♂, 1♀(<abbrev xmlns:xlink="http://www.w3.org/1999/xlink" xlink:title="private collection of Chun-lin Li" id="ABBRID0E2LAE" xlink:type="simple">CCLI</abbrev>). “China: Yunnan, Ruili (瑞麗), 01.IX.2014. leg. Y.-T. Wang”.</p></tp:treatment-sec><tp:treatment-sec sec-type="description" id="SECID0E6LAE"><title>Description.</title><p><bold>Holotype male</bold> (Figs <xref ref-type="fig" rid="F1">3</xref>, <xref ref-type="fig" rid="F1">4</xref>). Body length 9.7 mm; width across humeri 6.0 mm. Dorsum moderately shiny. Head, pronotum and scutellum dark brown with elytra reddish brown. <bold><italic>Head</italic></bold> (Fig. <xref ref-type="fig" rid="F3">12</xref>): labrum with anterior margin crenulate, disc transversally rugose. Clypeus trapezoidal, surface densely rugopunctate; protrusion at basal angle moderately developed. Clypeofrontal suture well defined, distinctly curved in front of frontal tubercle. Frons with surface sparsely punctate, punctures fine, frontal tubercle vertically located in junction of suture, right-triangle in shape in lateral view. Eye prominent, canthus simple, not exceeding eye. <bold><italic>Thorax</italic></bold>: pronotum (Fig. <xref ref-type="fig" rid="F4">18</xref>) quadrituberculate, tubercles placed in a line, lateral tubercle greatly reduced in size; anterior face of median tubercles almost perpendicular to plane of pronotum; primary punctures coarse, moderately distributed on disc and intermixed with impunctate area, punctures between lateral margins of pronotum and fovea bigger and denser, posterior area between elytral humeri and suture impunctate except for four coarse punctures in front of scutellum, secondary punctures tiny, evenly scattered throughout surface of pronotum; frontal and lateral margins beaded, posterior margin beaded only in front of elytral humeri. Scutellum elongate, secondary punctures sparse throughout surface with a coarse puncture at center. <bold><italic>Elytron</italic></bold> (Fig. <xref ref-type="fig" rid="F5">24</xref>): elytral striae shallow, punctures mostly spaced 2–3 times diameters of punctures. Intervals slightly convex including sutural one, surface with scattered secondary punctures. Male genitalia (Figs <xref ref-type="fig" rid="F6">31</xref>, <xref ref-type="fig" rid="F6">32</xref>, <xref ref-type="fig" rid="F7">40</xref>).</p><p><bold>Female</bold> (Figs <xref ref-type="fig" rid="F8">46</xref>, <xref ref-type="fig" rid="F8">47</xref>). Body length 7.7–10.0 mm; width across humeri 5.4–6.5 mm. Similar to male with minor differences in the form of strongly wrinkled surface of clypeus, transverse frontal carina trilobed, central lobe more prominent than lateral lobes, punctures on frons and vertex rugose, transverse pronotal carina feebly bilobed with lobes broadly developed, punctures on pronotal disc coarser and denser than males.</p><p><bold>Variation in male.</bold> Dorsum brown, smaller body size, 6.6 mm in length and 5.2 mm in width across humeri, frontal tubercle less developed and not in junction of clypeofrontal suture, pronotal tubercles feebly convex, and number of coarse punctures arranged at pronotal posterior margin variable.</p></tp:treatment-sec><tp:treatment-sec sec-type="diagnosis" id="SECID0EAOAE"><title>Diagnosis.</title><p><italic><tp:taxon-name><tp:taxon-name-part taxon-name-part-type="genus" reg="Bolbelasmus">Bolbelasmus</tp:taxon-name-part><tp:taxon-name-part taxon-name-part-type="species" reg="chifengi">chifengi</tp:taxon-name-part></tp:taxon-name></italic> is morphologically similar to <italic><tp:taxon-name><tp:taxon-name-part taxon-name-part-type="genus" reg="Bolbelasmus">B.</tp:taxon-name-part><tp:taxon-name-part taxon-name-part-type="species" reg="concavisuturalis">concavisuturalis</tp:taxon-name-part></tp:taxon-name></italic>, but can be distinguished from the latter by the coarser and denser primary punctures on the pronotal disc (finer and scattered in <italic><tp:taxon-name><tp:taxon-name-part taxon-name-part-type="genus" reg="Bolbelasmus">B.</tp:taxon-name-part><tp:taxon-name-part taxon-name-part-type="species" reg="concavisuturalis">concavisuturalis</tp:taxon-name-part></tp:taxon-name></italic>), elytral intervals evenly convex (elytral intervals flat with sutural interval concave in <italic><tp:taxon-name><tp:taxon-name-part taxon-name-part-type="genus" reg="Bolbelasmus">B.</tp:taxon-name-part><tp:taxon-name-part taxon-name-part-type="species" reg="concavisuturalis">concavisuturalis</tp:taxon-name-part></tp:taxon-name></italic>) and by the longer parameres (shorter in <italic><tp:taxon-name><tp:taxon-name-part taxon-name-part-type="genus" reg="Bolbelasmus">B.</tp:taxon-name-part><tp:taxon-name-part taxon-name-part-type="species" reg="concavisuturalis">concavisuturalis</tp:taxon-name-part></tp:taxon-name></italic>).</p></tp:treatment-sec><tp:treatment-sec sec-type="distribution" id="SECID0E4PAE"><title>Distribution.</title><p>Southern Yunnan, China (Fig. <xref ref-type="fig" rid="F9">52</xref>).</p></tp:treatment-sec><tp:treatment-sec sec-type="etymology" id="SECID0EHQAE"><title>Etymology.</title><p><italic><tp:taxon-name><tp:taxon-name-part taxon-name-part-type="genus" reg="Bolbelasmus">Bolbelasmus</tp:taxon-name-part><tp:taxon-name-part taxon-name-part-type="species" reg="chifengi">chifengi</tp:taxon-name-part></tp:taxon-name></italic> sp. nov. is named after Dr Chi-feng Lee, the curator of the Department of Applied Zoology, Taiwan Agriculture Research Institute, Taichung, Taiwan, who kindly provided materials used in this study.</p></tp:treatment-sec><tp:treatment-sec><!--Section generated to contain objects referenced in tp:taxon-treatment.--><fig id="F1" position="float" orientation="portrait"><object-id xmlns:xlink="http://www.w3.org/1999/xlink" content-type="doi" xlink:type="simple">10.3897/zookeys.1191.114021.figures1-6</object-id><object-id xmlns:xlink="http://www.w3.org/1999/xlink" content-type="arpha" xlink:type="simple">DFB8B42A-B77C-5BA3-8654-13F1841CFFFF</object-id><label>Figures 1–6.</label><caption><p>Dorsal and lateral views of male <italic><tp:taxon-name><tp:taxon-name-part taxon-name-part-type="genus" reg="Bolbelasmus">Bolbelasmus</tp:taxon-name-part></tp:taxon-name></italic> spp. <bold>1, 2</bold><italic><tp:taxon-name><tp:taxon-name-part taxon-name-part-type="genus" reg="Bolbelasmus">B.</tp:taxon-name-part><tp:taxon-name-part taxon-name-part-type="species" reg="concavisuturalis">concavisuturalis</tp:taxon-name-part></tp:taxon-name></italic> sp. nov.sp. nov., holotype <bold>3, 4</bold><italic><tp:taxon-name><tp:taxon-name-part taxon-name-part-type="genus" reg="Bolbelasmus">B.</tp:taxon-name-part><tp:taxon-name-part taxon-name-part-type="species" reg="chifengi">chifengi</tp:taxon-name-part></tp:taxon-name></italic> sp. nov., holotype <bold>5, 6</bold><italic><tp:taxon-name><tp:taxon-name-part taxon-name-part-type="genus" reg="Bolbelasmus">B.</tp:taxon-name-part><tp:taxon-name-part taxon-name-part-type="species" reg="meridionalis">meridionalis</tp:taxon-name-part></tp:taxon-name></italic>.</p></caption><graphic xmlns:xlink="http://www.w3.org/1999/xlink" xlink:href="zookeys-1191-287_article-114021__-g001.jpg" position="float" orientation="portrait" xlink:type="simple" id="oo_984306.jpg"><uri content-type="original_file" xlink:type="simple">https://binary.pensoft.net/fig/984306</uri></graphic></fig><fig id="F3" position="float" orientation="portrait"><object-id xmlns:xlink="http://www.w3.org/1999/xlink" content-type="doi" xlink:type="simple">10.3897/zookeys.1191.114021.figures11-16</object-id><object-id xmlns:xlink="http://www.w3.org/1999/xlink" content-type="arpha" xlink:type="simple">35A76419-D4D2-50CB-B7E9-76795B19443E</object-id><label>Figures 11–16.</label><caption><p>Scanning electron micrographs of heads of male <italic><tp:taxon-name><tp:taxon-name-part taxon-name-part-type="genus" reg="Bolbelasmus">Bolbelasmus</tp:taxon-name-part></tp:taxon-name></italic> spp. <bold>11</bold><italic><tp:taxon-name><tp:taxon-name-part taxon-name-part-type="genus" reg="Bolbelasmus">B.</tp:taxon-name-part><tp:taxon-name-part taxon-name-part-type="species" reg="concavisuturalis">concavisuturalis</tp:taxon-name-part></tp:taxon-name></italic> sp. nov. <bold>12</bold><italic><tp:taxon-name><tp:taxon-name-part taxon-name-part-type="genus" reg="Bolbelasmus">B.</tp:taxon-name-part><tp:taxon-name-part taxon-name-part-type="species" reg="chifengi">chifengi</tp:taxon-name-part></tp:taxon-name></italic> sp. nov. <bold>13</bold><italic><tp:taxon-name><tp:taxon-name-part taxon-name-part-type="genus" reg="Bolbelasmus">B.</tp:taxon-name-part><tp:taxon-name-part taxon-name-part-type="species" reg="meridionalis">meridionalis</tp:taxon-name-part></tp:taxon-name></italic><bold>14</bold><italic><tp:taxon-name><tp:taxon-name-part taxon-name-part-type="genus" reg="Bolbelasmus">B.</tp:taxon-name-part><tp:taxon-name-part taxon-name-part-type="species" reg="korshunovi">korshunovi</tp:taxon-name-part></tp:taxon-name></italic><bold>15</bold><italic><tp:taxon-name><tp:taxon-name-part taxon-name-part-type="genus" reg="Bolbelasmus">B.</tp:taxon-name-part><tp:taxon-name-part taxon-name-part-type="species" reg="yutangi">yutangi</tp:taxon-name-part></tp:taxon-name></italic> sp. nov. <bold>16</bold><italic><tp:taxon-name><tp:taxon-name-part taxon-name-part-type="genus" reg="Bolbelasmus">B.</tp:taxon-name-part><tp:taxon-name-part taxon-name-part-type="species" reg="coreanus">coreanus</tp:taxon-name-part></tp:taxon-name></italic>. Scale bar: 1 mm.</p></caption><graphic xmlns:xlink="http://www.w3.org/1999/xlink" xlink:href="zookeys-1191-287_article-114021__-g003.jpg" position="float" orientation="portrait" xlink:type="simple" id="oo_984308.jpg"><uri content-type="original_file" xlink:type="simple">https://binary.pensoft.net/fig/984308</uri></graphic></fig><fig id="F4" position="float" orientation="portrait"><object-id xmlns:xlink="http://www.w3.org/1999/xlink" content-type="doi" xlink:type="simple">10.3897/zookeys.1191.114021.figures17-22</object-id><object-id xmlns:xlink="http://www.w3.org/1999/xlink" content-type="arpha" xlink:type="simple">43FB6CC0-3748-5B0D-BF7A-D12460C8FED5</object-id><label>Figures 17–22.</label><caption><p>Scanning electron micrographs of pronota of male <italic><tp:taxon-name><tp:taxon-name-part taxon-name-part-type="genus" reg="Bolbelasmus">Bolbelasmus</tp:taxon-name-part></tp:taxon-name></italic> spp. <bold>17</bold><italic><tp:taxon-name><tp:taxon-name-part taxon-name-part-type="genus" reg="Bolbelasmus">B.</tp:taxon-name-part><tp:taxon-name-part taxon-name-part-type="species" reg="concavisuturalis">concavisuturalis</tp:taxon-name-part></tp:taxon-name></italic> sp. nov. <bold>18</bold><italic><tp:taxon-name><tp:taxon-name-part taxon-name-part-type="genus" reg="Bolbelasmus">B.</tp:taxon-name-part><tp:taxon-name-part taxon-name-part-type="species" reg="chifengi">chifengi</tp:taxon-name-part></tp:taxon-name></italic> sp. nov. <bold>19</bold><italic><tp:taxon-name><tp:taxon-name-part taxon-name-part-type="genus" reg="Bolbelasmus">B.</tp:taxon-name-part><tp:taxon-name-part taxon-name-part-type="species" reg="meridionalis">meridionalis</tp:taxon-name-part></tp:taxon-name></italic><bold>20</bold><italic><tp:taxon-name><tp:taxon-name-part taxon-name-part-type="genus" reg="Bolbelasmus">B.</tp:taxon-name-part><tp:taxon-name-part taxon-name-part-type="species" reg="korshunovi">korshunovi</tp:taxon-name-part></tp:taxon-name></italic><bold>21</bold><italic><tp:taxon-name><tp:taxon-name-part taxon-name-part-type="genus" reg="Bolbelasmus">B.</tp:taxon-name-part><tp:taxon-name-part taxon-name-part-type="species" reg="yutangi">yutangi</tp:taxon-name-part></tp:taxon-name></italic> sp. nov. <bold>22</bold><italic><tp:taxon-name><tp:taxon-name-part taxon-name-part-type="genus" reg="Bolbelasmus">B.</tp:taxon-name-part><tp:taxon-name-part taxon-name-part-type="species" reg="coreanus">coreanus</tp:taxon-name-part></tp:taxon-name></italic>. Scale bar: 1 mm.</p></caption><graphic xmlns:xlink="http://www.w3.org/1999/xlink" xlink:href="zookeys-1191-287_article-114021__-g004.jpg" position="float" orientation="portrait" xlink:type="simple" id="oo_984309.jpg"><uri content-type="original_file" xlink:type="simple">https://binary.pensoft.net/fig/984309</uri></graphic></fig><fig id="F5" position="float" orientation="portrait"><object-id xmlns:xlink="http://www.w3.org/1999/xlink" content-type="doi" xlink:type="simple">10.3897/zookeys.1191.114021.figures23-28</object-id><object-id xmlns:xlink="http://www.w3.org/1999/xlink" content-type="arpha" xlink:type="simple">BF7CF396-9CC0-5EB2-9833-B0E6ACA01802</object-id><label>Figures 23–28.</label><caption><p>Scanning electron micrographs of elytra of male <italic><tp:taxon-name><tp:taxon-name-part taxon-name-part-type="genus" reg="Bolbelasmus">Bolbelasmus</tp:taxon-name-part></tp:taxon-name></italic> spp. <bold>23</bold><italic><tp:taxon-name><tp:taxon-name-part taxon-name-part-type="genus" reg="Bolbelasmus">B.</tp:taxon-name-part><tp:taxon-name-part taxon-name-part-type="species" reg="concavisuturalis">concavisuturalis</tp:taxon-name-part></tp:taxon-name></italic> sp. nov. <bold>24</bold><italic><tp:taxon-name><tp:taxon-name-part taxon-name-part-type="genus" reg="Bolbelasmus">B.</tp:taxon-name-part><tp:taxon-name-part taxon-name-part-type="species" reg="chifengi">chifengi</tp:taxon-name-part></tp:taxon-name></italic> sp. nov. <bold>25</bold><italic><tp:taxon-name><tp:taxon-name-part taxon-name-part-type="genus" reg="Bolbelasmus">B.</tp:taxon-name-part><tp:taxon-name-part taxon-name-part-type="species" reg="meridionalis">meridionalis</tp:taxon-name-part></tp:taxon-name></italic><bold>26</bold><italic><tp:taxon-name><tp:taxon-name-part taxon-name-part-type="genus" reg="Bolbelasmus">B.</tp:taxon-name-part><tp:taxon-name-part taxon-name-part-type="species" reg="korshunovi">korshunovi</tp:taxon-name-part></tp:taxon-name></italic><bold>27</bold><italic><tp:taxon-name><tp:taxon-name-part taxon-name-part-type="genus" reg="Bolbelasmus">B.</tp:taxon-name-part><tp:taxon-name-part taxon-name-part-type="species" reg="yutangi">yutangi</tp:taxon-name-part></tp:taxon-name></italic> sp. nov. <bold>28</bold><italic><tp:taxon-name><tp:taxon-name-part taxon-name-part-type="genus" reg="Bolbelasmus">B.</tp:taxon-name-part><tp:taxon-name-part taxon-name-part-type="species" reg="coreanus">coreanus</tp:taxon-name-part></tp:taxon-name></italic>. Scale bar: 1 mm.</p></caption><graphic xmlns:xlink="http://www.w3.org/1999/xlink" xlink:href="zookeys-1191-287_article-114021__-g005.jpg" position="float" orientation="portrait" xlink:type="simple" id="oo_984310.jpg"><uri content-type="original_file" xlink:type="simple">https://binary.pensoft.net/fig/984310</uri></graphic></fig><fig id="F6" position="float" orientation="portrait"><object-id xmlns:xlink="http://www.w3.org/1999/xlink" content-type="doi" xlink:type="simple">10.3897/zookeys.1191.114021.figures29-38</object-id><object-id xmlns:xlink="http://www.w3.org/1999/xlink" content-type="arpha" xlink:type="simple">D9E06C3E-49C0-5F58-A940-35EFA324DE01</object-id><label>Figures 29–38.</label><caption><p>Male genitalia of <italic><tp:taxon-name><tp:taxon-name-part taxon-name-part-type="genus" reg="Bolbelasmus">Bolbelasmus</tp:taxon-name-part></tp:taxon-name></italic> spp. (29, 31, 33, 35, 37, dorsal views; 30, 32, 34, 36, 38, ventral views) <bold>29, 30</bold><italic><tp:taxon-name><tp:taxon-name-part taxon-name-part-type="genus" reg="Bolbelasmus">B.</tp:taxon-name-part><tp:taxon-name-part taxon-name-part-type="species" reg="concavisuturalis">concavisuturalis</tp:taxon-name-part></tp:taxon-name></italic> sp. nov. <bold>31, 32</bold><italic><tp:taxon-name><tp:taxon-name-part taxon-name-part-type="genus" reg="Bolbelasmus">B.</tp:taxon-name-part><tp:taxon-name-part taxon-name-part-type="species" reg="chifengi">chifengi</tp:taxon-name-part></tp:taxon-name></italic> sp. nov. <bold>33, 34</bold><italic><tp:taxon-name><tp:taxon-name-part taxon-name-part-type="genus" reg="Bolbelasmus">B.</tp:taxon-name-part><tp:taxon-name-part taxon-name-part-type="species" reg="meridionalis">meridionalis</tp:taxon-name-part></tp:taxon-name></italic><bold>35, 36</bold><italic><tp:taxon-name><tp:taxon-name-part taxon-name-part-type="genus" reg="Bolbelasmus">B.</tp:taxon-name-part><tp:taxon-name-part taxon-name-part-type="species" reg="korshunovi">korshunovi</tp:taxon-name-part></tp:taxon-name></italic><bold>37, 38</bold><italic><tp:taxon-name><tp:taxon-name-part taxon-name-part-type="genus" reg="Bolbelasmus">B.</tp:taxon-name-part><tp:taxon-name-part taxon-name-part-type="species" reg="yutangi">yutangi</tp:taxon-name-part></tp:taxon-name></italic> sp. nov. Scale bar: 0.3 mm.</p></caption><graphic xmlns:xlink="http://www.w3.org/1999/xlink" xlink:href="zookeys-1191-287_article-114021__-g006.jpg" position="float" orientation="portrait" xlink:type="simple" id="oo_984311.jpg"><uri content-type="original_file" xlink:type="simple">https://binary.pensoft.net/fig/984311</uri></graphic></fig><fig id="F7" position="float" orientation="portrait"><object-id xmlns:xlink="http://www.w3.org/1999/xlink" content-type="doi" xlink:type="simple">10.3897/zookeys.1191.114021.figures39-43</object-id><object-id xmlns:xlink="http://www.w3.org/1999/xlink" content-type="arpha" xlink:type="simple">812BEAD8-B2C2-5025-9036-C7B91A49B8A7</object-id><label>Figures 39–43.</label><caption><p>Male genitalia of <italic><tp:taxon-name><tp:taxon-name-part taxon-name-part-type="genus" reg="Bolbelasmus">Bolbelasmus</tp:taxon-name-part></tp:taxon-name></italic> spp., lateral views <bold>39</bold><italic><tp:taxon-name><tp:taxon-name-part taxon-name-part-type="genus" reg="Bolbelasmus">B.</tp:taxon-name-part><tp:taxon-name-part taxon-name-part-type="species" reg="concavisuturalis">concavisuturalis</tp:taxon-name-part></tp:taxon-name></italic> sp. nov. <bold>40</bold><italic><tp:taxon-name><tp:taxon-name-part taxon-name-part-type="genus" reg="Bolbelasmus">B.</tp:taxon-name-part><tp:taxon-name-part taxon-name-part-type="species" reg="chifengi">chifengi</tp:taxon-name-part></tp:taxon-name></italic> sp. nov. <bold>41</bold><italic><tp:taxon-name><tp:taxon-name-part taxon-name-part-type="genus" reg="Bolbelasmus">B.</tp:taxon-name-part><tp:taxon-name-part taxon-name-part-type="species" reg="meridionalis">meridionalis</tp:taxon-name-part></tp:taxon-name></italic><bold>42</bold><italic><tp:taxon-name><tp:taxon-name-part taxon-name-part-type="genus" reg="Bolbelasmus">B.</tp:taxon-name-part><tp:taxon-name-part taxon-name-part-type="species" reg="korshunovi">korshunovi</tp:taxon-name-part></tp:taxon-name></italic><bold>43</bold><italic><tp:taxon-name><tp:taxon-name-part taxon-name-part-type="genus" reg="Bolbelasmus">B.</tp:taxon-name-part><tp:taxon-name-part taxon-name-part-type="species" reg="yutangi">yutangi</tp:taxon-name-part></tp:taxon-name></italic> sp. nov. Scale bar: 0.2 mm.</p></caption><graphic xmlns:xlink="http://www.w3.org/1999/xlink" xlink:href="zookeys-1191-287_article-114021__-g007.jpg" position="float" orientation="portrait" xlink:type="simple" id="oo_984312.jpg"><uri content-type="original_file" xlink:type="simple">https://binary.pensoft.net/fig/984312</uri></graphic></fig><fig id="F8" position="float" orientation="portrait"><object-id xmlns:xlink="http://www.w3.org/1999/xlink" content-type="doi" xlink:type="simple">10.3897/zookeys.1191.114021.figures44-51</object-id><object-id xmlns:xlink="http://www.w3.org/1999/xlink" content-type="arpha" xlink:type="simple">B2F63E77-7D45-516B-ADE0-E8D38E2439D8</object-id><label>Figures 44–51.</label><caption><p>Dorsal and lateral views of female <italic><tp:taxon-name><tp:taxon-name-part taxon-name-part-type="genus" reg="Bolbelasmus">Bolbelasmus</tp:taxon-name-part></tp:taxon-name></italic> spp. <bold>44, 45</bold><italic><tp:taxon-name><tp:taxon-name-part taxon-name-part-type="genus" reg="Bolbelasmus">B.</tp:taxon-name-part><tp:taxon-name-part taxon-name-part-type="species" reg="concavisuturalis">concavisuturalis</tp:taxon-name-part></tp:taxon-name></italic> sp. nov., paratype <bold>46, 47</bold><italic><tp:taxon-name><tp:taxon-name-part taxon-name-part-type="genus" reg="Bolbelasmus">B.</tp:taxon-name-part><tp:taxon-name-part taxon-name-part-type="species" reg="chifengi">chifengi</tp:taxon-name-part></tp:taxon-name></italic> sp. nov., paratype <bold>48, 49</bold><italic><tp:taxon-name><tp:taxon-name-part taxon-name-part-type="genus" reg="Bolbelasmus">B.</tp:taxon-name-part><tp:taxon-name-part taxon-name-part-type="species" reg="meridionalis">meridionalis</tp:taxon-name-part></tp:taxon-name></italic><bold>50, 51</bold><italic><tp:taxon-name><tp:taxon-name-part taxon-name-part-type="genus" reg="Bolbelasmus">B.</tp:taxon-name-part><tp:taxon-name-part taxon-name-part-type="species" reg="yutangi">yutangi</tp:taxon-name-part></tp:taxon-name></italic> sp. nov., paratype.</p></caption><graphic xmlns:xlink="http://www.w3.org/1999/xlink" xlink:href="zookeys-1191-287_article-114021__-g008.jpg" position="float" orientation="portrait" xlink:type="simple" id="oo_984313.jpg"><uri content-type="original_file" xlink:type="simple">https://binary.pensoft.net/fig/984313</uri></graphic></fig><fig id="F9" position="float" orientation="portrait"><object-id xmlns:xlink="http://www.w3.org/1999/xlink" content-type="doi" xlink:type="simple">10.3897/zookeys.1191.114021.figure52</object-id><object-id xmlns:xlink="http://www.w3.org/1999/xlink" content-type="arpha" xlink:type="simple">061298D1-245E-5FCA-AEE3-BC25A9B6D5D5</object-id><label>Figure 52.</label><caption><p>Distribution map of the eastern and southeastern Asian <italic><tp:taxon-name><tp:taxon-name-part taxon-name-part-type="genus" reg="Bolbelasmus">Bolbelasmus</tp:taxon-name-part></tp:taxon-name></italic> species. Question marks indicate doubtful distributional records.</p></caption><graphic xmlns:xlink="http://www.w3.org/1999/xlink" xlink:href="zookeys-1191-287_article-114021__-g009.jpg" position="float" orientation="portrait" xlink:type="simple" id="oo_984314.jpg"><uri content-type="original_file" xlink:type="simple">https://binary.pensoft.net/fig/984314</uri></graphic></fig></tp:treatment-sec></tp:taxon-treatment>
