# Supplementary material for: ﻿A systematic review of the genus Bolbelasmus Boucomont (Coleoptera, Geotrupidae, Bolboceratinae) from Indochina and surrounding areas
Source: Zookeys. 2024 Feb 14;1191:287–305. doi: 10.3897/zookeys.1191.114021 (PMC10882547; doi:10.3897/zookeys.1191.114021)
Supplement: XML Treatment for Bolbelasmus concavisuturalis [file zookeys.1191.114021-treatment3.xml]

<!DOCTYPE tp:taxon-treatment
  PUBLIC "-//TaxonX//DTD Taxonomic Treatment Publishing DTD v0 20100105//EN" "tax-treatment-NSO.dtd">
<tp:taxon-treatment xmlns:tp="http://www.plazi.org/taxpub"><tp:treatment-meta><kwd-group><label>Taxon classification</label><kwd>
              <named-content content-type="kingdom">Animalia</named-content>
            </kwd><kwd>
              <named-content content-type="order">Coleoptera</named-content>
            </kwd><kwd>
              <named-content content-type="family">Geotrupidae</named-content>
            </kwd></kwd-group><mixed-citation publication-type="journal"><person-group><name><surname>Li</surname><given-names>Chun-Lin</given-names></name><name><surname>Wang</surname><given-names>Chuan-Chan</given-names></name></person-group><article-title>﻿A systematic review of the genus <italic><tp:taxon-name><tp:taxon-name-part taxon-name-part-type="genus" reg="Bolbelasmus">Bolbelasmus</tp:taxon-name-part></tp:taxon-name></italic> Boucomont (<tp:taxon-name><tp:taxon-name-part taxon-name-part-type="order">Coleoptera</tp:taxon-name-part></tp:taxon-name>, <tp:taxon-name><tp:taxon-name-part taxon-name-part-type="family">Geotrupidae</tp:taxon-name-part></tp:taxon-name>, <tp:taxon-name><tp:taxon-name-part taxon-name-part-type="subfamily">Bolboceratinae</tp:taxon-name-part></tp:taxon-name>) from Indochina and surrounding areas</article-title><source>Zookeys</source><day>14</day><month>02</month><year>2024</year><volume>1191</volume><fpage>287</fpage><lpage>305</lpage><pub-id pub-id-type="doi">10.3897/zookeys.1191.114021</pub-id></mixed-citation></tp:treatment-meta><tp:nomenclature><label>﻿</label><tp:taxon-name>
            <object-id xmlns:xlink="http://www.w3.org/1999/xlink" content-type="arpha" xlink:type="simple">04B3E5DB-EF5D-5AC6-8E22-05860EBA22D6</object-id>
            <tp:taxon-name-part taxon-name-part-type="genus" reg="Bolbelasmus">Bolbelasmus</tp:taxon-name-part>
            <tp:taxon-name-part taxon-name-part-type="species" reg="concavisuturalis">concavisuturalis</tp:taxon-name-part>
            <object-id xmlns:xlink="http://www.w3.org/1999/xlink" content-type="zoobank" xlink:type="simple">https://zoobank.org/B3BDDA3C-0CE3-4ACF-9470-E2750D968B93</object-id>
          </tp:taxon-name><tp:taxon-authority>Li &amp; Wang</tp:taxon-authority><tp:taxon-status xmlns:xlink="http://www.w3.org/1999/xlink" xlink:type="simple">sp. nov.</tp:taxon-status><xref ref-type="fig" rid="F1">Figs 1</xref><xref ref-type="fig" rid="F1">, 2</xref><xref ref-type="fig" rid="F3">, 11</xref><xref ref-type="fig" rid="F4">, 17</xref><xref ref-type="fig" rid="F5">, 23</xref><xref ref-type="fig" rid="F6">, 29</xref><xref ref-type="fig" rid="F6">, 30</xref><xref ref-type="fig" rid="F7">, 39</xref><xref ref-type="fig" rid="F8">, 44</xref><xref ref-type="fig" rid="F8">, 45</xref></tp:nomenclature><tp:treatment-sec sec-type="type material" id="SECID0EKTAE"><title>Type materials.</title><p><bold><italic>Holotype</italic> male.</bold> “Mon-Angget, near Chiangmai, North Thailand, 31-V-1990, K. Masumoto leg.” (glued on label, <named-content xmlns:xlink="http://www.w3.org/1999/xlink" content-type="dwc:institutional_code" xlink:title="National Museum of Nature and Science" xlink:href="http://grbio.org/institution/national-museum-nature-and-science" xlink:type="simple">NSMT</named-content>). <bold><italic>Paratypes</italic>.</bold> 1♂ (<named-content xmlns:xlink="http://www.w3.org/1999/xlink" content-type="dwc:institutional_code" xlink:title="Zoological Museum, University of Copenhagen" xlink:href="http://grbio.org/institution/zoological-museum-university-copenhagen" xlink:type="simple">ZMUC</named-content>) “Northern Thailand, Doi Sutep, 21.6.1958, B. Degerbøl leg., Pr. 548 (1.7.59)”. 1♀ (<named-content xmlns:xlink="http://www.w3.org/1999/xlink" content-type="dwc:institutional_code" xlink:title="National Museum of Nature and Science" xlink:href="http://grbio.org/institution/national-museum-nature-and-science" xlink:type="simple">NSMT</named-content>) “Doi Suthep, Chiang Mai, Thailand, 15-VIII-1989, Y. MANIT leg.”</p></tp:treatment-sec><tp:treatment-sec sec-type="description" id="SECID0EFUAE"><title>Description.</title><p><bold>Holotype male</bold> (Figs <xref ref-type="fig" rid="F1">1</xref>, <xref ref-type="fig" rid="F1">2</xref>). Body length 10.2 mm; width across humeri 6.3 mm. Dorsum distinctly shiny. Head, pronotum and scutellum reddish brown with elytra brown in color. <bold><italic>Head</italic></bold> (Fig. <xref ref-type="fig" rid="F3">11</xref>): labrum with anterior margin crenulate, disc transversally rugose. Clypeus trapezoidal, surface densely rugopunctate; protrusion at basal angle reduced. Clypeofrontal suture well defined, distinctly curved in front of frontal tubercle. Frons with surface sparsely punctate, punctures fine, frontal tubercle vertically located in junction of suture, triangular in lateral view. Eye prominent, canthus simple, not exceeding eye. <bold><italic>Thorax</italic></bold>: pronotum (Fig. <xref ref-type="fig" rid="F4">17</xref>) quadrituberculate, tubercles situated in a line, lateral tubercle smaller; anterior face of median tubercles almost perpendicular to surface of pronotum; primary punctures weakly defined, sparse on disc except between lateral margin of pronotum and fovea, these coarser and denser, line in front of scutellum with a coarse puncture, secondary punctures tiny, evenly scattered on surface of pronotum; frontal and lateral margins beaded, posterior margin beaded only anterior to humeri of elytra. Scutellum elongate, secondary punctures sparsely distributed. <bold><italic>Elytron</italic></bold> (Fig. <xref ref-type="fig" rid="F5">23</xref>): elytral striae shallowly impressed, punctures mostly spaced 2–3 times diameters of punctures. Intervals flat, with sutural interval weakly concave, surface scattered with secondary punctures. Male genitalia (Figs <xref ref-type="fig" rid="F6">29</xref>, <xref ref-type="fig" rid="F6">30</xref>, <xref ref-type="fig" rid="F7">39</xref>).</p><fig id="F1" position="float" orientation="portrait"><object-id xmlns:xlink="http://www.w3.org/1999/xlink" content-type="doi" xlink:type="simple">10.3897/zookeys.1191.114021.figures1-6</object-id><object-id xmlns:xlink="http://www.w3.org/1999/xlink" content-type="arpha" xlink:type="simple">DFB8B42A-B77C-5BA3-8654-13F1841CFFFF</object-id><label>Figures 1–6.</label><caption><p>Dorsal and lateral views of male <italic><tp:taxon-name><tp:taxon-name-part taxon-name-part-type="genus" reg="Bolbelasmus">Bolbelasmus</tp:taxon-name-part></tp:taxon-name></italic> spp. <bold>1, 2</bold><italic><tp:taxon-name><tp:taxon-name-part taxon-name-part-type="genus" reg="Bolbelasmus">B.</tp:taxon-name-part><tp:taxon-name-part taxon-name-part-type="species" reg="concavisuturalis">concavisuturalis</tp:taxon-name-part></tp:taxon-name></italic> sp. nov.sp. nov., holotype <bold>3, 4</bold><italic><tp:taxon-name><tp:taxon-name-part taxon-name-part-type="genus" reg="Bolbelasmus">B.</tp:taxon-name-part><tp:taxon-name-part taxon-name-part-type="species" reg="chifengi">chifengi</tp:taxon-name-part></tp:taxon-name></italic> sp. nov., holotype <bold>5, 6</bold><italic><tp:taxon-name><tp:taxon-name-part taxon-name-part-type="genus" reg="Bolbelasmus">B.</tp:taxon-name-part><tp:taxon-name-part taxon-name-part-type="species" reg="meridionalis">meridionalis</tp:taxon-name-part></tp:taxon-name></italic>.</p></caption><graphic xmlns:xlink="http://www.w3.org/1999/xlink" xlink:href="zookeys-1191-287_article-114021__-g001.jpg" position="float" orientation="portrait" xlink:type="simple" id="oo_984306.jpg"><uri content-type="original_file" xlink:type="simple">https://binary.pensoft.net/fig/984306</uri></graphic></fig><fig id="F2" position="float" orientation="portrait"><object-id xmlns:xlink="http://www.w3.org/1999/xlink" content-type="doi" xlink:type="simple">10.3897/zookeys.1191.114021.figures7-10</object-id><object-id xmlns:xlink="http://www.w3.org/1999/xlink" content-type="arpha" xlink:type="simple">8024F8A8-954A-54C7-8885-5C3169C18A73</object-id><label>Figures 7–10.</label><caption><p>Dorsal and lateral views of male <italic><tp:taxon-name><tp:taxon-name-part taxon-name-part-type="genus" reg="Bolbelasmus">Bolbelasmus</tp:taxon-name-part></tp:taxon-name></italic> spp. <bold>7, 8</bold><italic><tp:taxon-name><tp:taxon-name-part taxon-name-part-type="genus" reg="Bolbelasmus">B.</tp:taxon-name-part><tp:taxon-name-part taxon-name-part-type="species" reg="korshunovi">korshunovi</tp:taxon-name-part></tp:taxon-name></italic><bold>9, 10</bold><italic><tp:taxon-name><tp:taxon-name-part taxon-name-part-type="genus" reg="Bolbelasmus">B.</tp:taxon-name-part><tp:taxon-name-part taxon-name-part-type="species" reg="yutangi">yutangi</tp:taxon-name-part></tp:taxon-name></italic> sp. nov., holotype.</p></caption><graphic xmlns:xlink="http://www.w3.org/1999/xlink" xlink:href="zookeys-1191-287_article-114021__-g002.jpg" position="float" orientation="portrait" xlink:type="simple" id="oo_984307.jpg"><uri content-type="original_file" xlink:type="simple">https://binary.pensoft.net/fig/984307</uri></graphic></fig><fig id="F3" position="float" orientation="portrait"><object-id xmlns:xlink="http://www.w3.org/1999/xlink" content-type="doi" xlink:type="simple">10.3897/zookeys.1191.114021.figures11-16</object-id><object-id xmlns:xlink="http://www.w3.org/1999/xlink" content-type="arpha" xlink:type="simple">35A76419-D4D2-50CB-B7E9-76795B19443E</object-id><label>Figures 11–16.</label><caption><p>Scanning electron micrographs of heads of male <italic><tp:taxon-name><tp:taxon-name-part taxon-name-part-type="genus" reg="Bolbelasmus">Bolbelasmus</tp:taxon-name-part></tp:taxon-name></italic> spp. <bold>11</bold><italic><tp:taxon-name><tp:taxon-name-part taxon-name-part-type="genus" reg="Bolbelasmus">B.</tp:taxon-name-part><tp:taxon-name-part taxon-name-part-type="species" reg="concavisuturalis">concavisuturalis</tp:taxon-name-part></tp:taxon-name></italic> sp. nov. <bold>12</bold><italic><tp:taxon-name><tp:taxon-name-part taxon-name-part-type="genus" reg="Bolbelasmus">B.</tp:taxon-name-part><tp:taxon-name-part taxon-name-part-type="species" reg="chifengi">chifengi</tp:taxon-name-part></tp:taxon-name></italic> sp. nov. <bold>13</bold><italic><tp:taxon-name><tp:taxon-name-part taxon-name-part-type="genus" reg="Bolbelasmus">B.</tp:taxon-name-part><tp:taxon-name-part taxon-name-part-type="species" reg="meridionalis">meridionalis</tp:taxon-name-part></tp:taxon-name></italic><bold>14</bold><italic><tp:taxon-name><tp:taxon-name-part taxon-name-part-type="genus" reg="Bolbelasmus">B.</tp:taxon-name-part><tp:taxon-name-part taxon-name-part-type="species" reg="korshunovi">korshunovi</tp:taxon-name-part></tp:taxon-name></italic><bold>15</bold><italic><tp:taxon-name><tp:taxon-name-part taxon-name-part-type="genus" reg="Bolbelasmus">B.</tp:taxon-name-part><tp:taxon-name-part taxon-name-part-type="species" reg="yutangi">yutangi</tp:taxon-name-part></tp:taxon-name></italic> sp. nov. <bold>16</bold><italic><tp:taxon-name><tp:taxon-name-part taxon-name-part-type="genus" reg="Bolbelasmus">B.</tp:taxon-name-part><tp:taxon-name-part taxon-name-part-type="species" reg="coreanus">coreanus</tp:taxon-name-part></tp:taxon-name></italic>. Scale bar: 1 mm.</p></caption><graphic xmlns:xlink="http://www.w3.org/1999/xlink" xlink:href="zookeys-1191-287_article-114021__-g003.jpg" position="float" orientation="portrait" xlink:type="simple" id="oo_984308.jpg"><uri content-type="original_file" xlink:type="simple">https://binary.pensoft.net/fig/984308</uri></graphic></fig><p><bold>Female paratype</bold> (Figs <xref ref-type="fig" rid="F8">44</xref>, <xref ref-type="fig" rid="F8">45</xref>). Body length 9.8 mm; width across humeri 5.8 mm. Similar to male with minor differences in the form of strongly wrinkled surface of clypeus, transverse frontal carina trilobed, central lobe more prominent than lateral lobes, punctures on frons and vertex rugose, transverse pronotal carina feebly bilobed, lobes broad, punctures on pronotal disc coarser and denser than those of males.</p><p><bold>Male paratype.</bold> The single male paratype is smaller in body size, 9.4 mm in length and 5.1 mm in width across humeri, frontal tubercle less developed and with three coarse punctures along pronotal posterior margin in front of scutellum.</p></tp:treatment-sec><tp:treatment-sec sec-type="diagnosis" id="SECID0ER3AE"><title>Diagnosis.</title><p><italic><tp:taxon-name><tp:taxon-name-part taxon-name-part-type="genus" reg="Bolbelasmus">Bolbelasmus</tp:taxon-name-part><tp:taxon-name-part taxon-name-part-type="species" reg="concavisuturalis">concavisuturalis</tp:taxon-name-part></tp:taxon-name></italic> sp. nov. is morphologically similar to <italic><tp:taxon-name><tp:taxon-name-part taxon-name-part-type="genus" reg="Bolbelasmus">B.</tp:taxon-name-part><tp:taxon-name-part taxon-name-part-type="species" reg="coreanus">coreanus</tp:taxon-name-part></tp:taxon-name></italic>, but can be distinguished from the latter by having denser punctures along the midline of the pronotum (Fig. <xref ref-type="fig" rid="F4">17</xref>) (sparser punctures in <italic><tp:taxon-name><tp:taxon-name-part taxon-name-part-type="genus" reg="Bolbelasmus">B.</tp:taxon-name-part><tp:taxon-name-part taxon-name-part-type="species" reg="coreanus">coreanus</tp:taxon-name-part></tp:taxon-name></italic> (Fig. <xref ref-type="fig" rid="F4">22</xref>)), punctures in elytral striae moderately developed (Fig. <xref ref-type="fig" rid="F5">23</xref>) (punctures weakly developed in <italic><tp:taxon-name><tp:taxon-name-part taxon-name-part-type="genus" reg="Bolbelasmus">B.</tp:taxon-name-part><tp:taxon-name-part taxon-name-part-type="species" reg="coreanus">coreanus</tp:taxon-name-part></tp:taxon-name></italic> (Fig. <xref ref-type="fig" rid="F5">28</xref>)) and ventrally curved parameres (straight in <italic><tp:taxon-name><tp:taxon-name-part taxon-name-part-type="genus" reg="Bolbelasmus">B.</tp:taxon-name-part><tp:taxon-name-part taxon-name-part-type="species" reg="coreanus">coreanus</tp:taxon-name-part></tp:taxon-name></italic>).</p></tp:treatment-sec><tp:treatment-sec sec-type="distribution" id="SECID0E55AE"><title>Distribution.</title><p>Northern Thailand (Fig. <xref ref-type="fig" rid="F9">52</xref>).</p></tp:treatment-sec><tp:treatment-sec sec-type="etymology" id="SECID0EI6AE"><title>Etymology.</title><p><italic>Concavi</italic>- (L.) = concave, -<italic>suturalis</italic> (L.) = suture. In reference to the concave sutural intervals of the elytra.</p></tp:treatment-sec><tp:treatment-sec><!--Section generated to contain objects referenced in tp:taxon-treatment.--><fig id="F4" position="float" orientation="portrait"><object-id xmlns:xlink="http://www.w3.org/1999/xlink" content-type="doi" xlink:type="simple">10.3897/zookeys.1191.114021.figures17-22</object-id><object-id xmlns:xlink="http://www.w3.org/1999/xlink" content-type="arpha" xlink:type="simple">43FB6CC0-3748-5B0D-BF7A-D12460C8FED5</object-id><label>Figures 17–22.</label><caption><p>Scanning electron micrographs of pronota of male <italic><tp:taxon-name><tp:taxon-name-part taxon-name-part-type="genus" reg="Bolbelasmus">Bolbelasmus</tp:taxon-name-part></tp:taxon-name></italic> spp. <bold>17</bold><italic><tp:taxon-name><tp:taxon-name-part taxon-name-part-type="genus" reg="Bolbelasmus">B.</tp:taxon-name-part><tp:taxon-name-part taxon-name-part-type="species" reg="concavisuturalis">concavisuturalis</tp:taxon-name-part></tp:taxon-name></italic> sp. nov. <bold>18</bold><italic><tp:taxon-name><tp:taxon-name-part taxon-name-part-type="genus" reg="Bolbelasmus">B.</tp:taxon-name-part><tp:taxon-name-part taxon-name-part-type="species" reg="chifengi">chifengi</tp:taxon-name-part></tp:taxon-name></italic> sp. nov. <bold>19</bold><italic><tp:taxon-name><tp:taxon-name-part taxon-name-part-type="genus" reg="Bolbelasmus">B.</tp:taxon-name-part><tp:taxon-name-part taxon-name-part-type="species" reg="meridionalis">meridionalis</tp:taxon-name-part></tp:taxon-name></italic><bold>20</bold><italic><tp:taxon-name><tp:taxon-name-part taxon-name-part-type="genus" reg="Bolbelasmus">B.</tp:taxon-name-part><tp:taxon-name-part taxon-name-part-type="species" reg="korshunovi">korshunovi</tp:taxon-name-part></tp:taxon-name></italic><bold>21</bold><italic><tp:taxon-name><tp:taxon-name-part taxon-name-part-type="genus" reg="Bolbelasmus">B.</tp:taxon-name-part><tp:taxon-name-part taxon-name-part-type="species" reg="yutangi">yutangi</tp:taxon-name-part></tp:taxon-name></italic> sp. nov. <bold>22</bold><italic><tp:taxon-name><tp:taxon-name-part taxon-name-part-type="genus" reg="Bolbelasmus">B.</tp:taxon-name-part><tp:taxon-name-part taxon-name-part-type="species" reg="coreanus">coreanus</tp:taxon-name-part></tp:taxon-name></italic>. Scale bar: 1 mm.</p></caption><graphic xmlns:xlink="http://www.w3.org/1999/xlink" xlink:href="zookeys-1191-287_article-114021__-g004.jpg" position="float" orientation="portrait" xlink:type="simple" id="oo_984309.jpg"><uri content-type="original_file" xlink:type="simple">https://binary.pensoft.net/fig/984309</uri></graphic></fig><fig id="F5" position="float" orientation="portrait"><object-id xmlns:xlink="http://www.w3.org/1999/xlink" content-type="doi" xlink:type="simple">10.3897/zookeys.1191.114021.figures23-28</object-id><object-id xmlns:xlink="http://www.w3.org/1999/xlink" content-type="arpha" xlink:type="simple">BF7CF396-9CC0-5EB2-9833-B0E6ACA01802</object-id><label>Figures 23–28.</label><caption><p>Scanning electron micrographs of elytra of male <italic><tp:taxon-name><tp:taxon-name-part taxon-name-part-type="genus" reg="Bolbelasmus">Bolbelasmus</tp:taxon-name-part></tp:taxon-name></italic> spp. <bold>23</bold><italic><tp:taxon-name><tp:taxon-name-part taxon-name-part-type="genus" reg="Bolbelasmus">B.</tp:taxon-name-part><tp:taxon-name-part taxon-name-part-type="species" reg="concavisuturalis">concavisuturalis</tp:taxon-name-part></tp:taxon-name></italic> sp. nov. <bold>24</bold><italic><tp:taxon-name><tp:taxon-name-part taxon-name-part-type="genus" reg="Bolbelasmus">B.</tp:taxon-name-part><tp:taxon-name-part taxon-name-part-type="species" reg="chifengi">chifengi</tp:taxon-name-part></tp:taxon-name></italic> sp. nov. <bold>25</bold><italic><tp:taxon-name><tp:taxon-name-part taxon-name-part-type="genus" reg="Bolbelasmus">B.</tp:taxon-name-part><tp:taxon-name-part taxon-name-part-type="species" reg="meridionalis">meridionalis</tp:taxon-name-part></tp:taxon-name></italic><bold>26</bold><italic><tp:taxon-name><tp:taxon-name-part taxon-name-part-type="genus" reg="Bolbelasmus">B.</tp:taxon-name-part><tp:taxon-name-part taxon-name-part-type="species" reg="korshunovi">korshunovi</tp:taxon-name-part></tp:taxon-name></italic><bold>27</bold><italic><tp:taxon-name><tp:taxon-name-part taxon-name-part-type="genus" reg="Bolbelasmus">B.</tp:taxon-name-part><tp:taxon-name-part taxon-name-part-type="species" reg="yutangi">yutangi</tp:taxon-name-part></tp:taxon-name></italic> sp. nov. <bold>28</bold><italic><tp:taxon-name><tp:taxon-name-part taxon-name-part-type="genus" reg="Bolbelasmus">B.</tp:taxon-name-part><tp:taxon-name-part taxon-name-part-type="species" reg="coreanus">coreanus</tp:taxon-name-part></tp:taxon-name></italic>. Scale bar: 1 mm.</p></caption><graphic xmlns:xlink="http://www.w3.org/1999/xlink" xlink:href="zookeys-1191-287_article-114021__-g005.jpg" position="float" orientation="portrait" xlink:type="simple" id="oo_984310.jpg"><uri content-type="original_file" xlink:type="simple">https://binary.pensoft.net/fig/984310</uri></graphic></fig><fig id="F6" position="float" orientation="portrait"><object-id xmlns:xlink="http://www.w3.org/1999/xlink" content-type="doi" xlink:type="simple">10.3897/zookeys.1191.114021.figures29-38</object-id><object-id xmlns:xlink="http://www.w3.org/1999/xlink" content-type="arpha" xlink:type="simple">D9E06C3E-49C0-5F58-A940-35EFA324DE01</object-id><label>Figures 29–38.</label><caption><p>Male genitalia of <italic><tp:taxon-name><tp:taxon-name-part taxon-name-part-type="genus" reg="Bolbelasmus">Bolbelasmus</tp:taxon-name-part></tp:taxon-name></italic> spp. (29, 31, 33, 35, 37, dorsal views; 30, 32, 34, 36, 38, ventral views) <bold>29, 30</bold><italic><tp:taxon-name><tp:taxon-name-part taxon-name-part-type="genus" reg="Bolbelasmus">B.</tp:taxon-name-part><tp:taxon-name-part taxon-name-part-type="species" reg="concavisuturalis">concavisuturalis</tp:taxon-name-part></tp:taxon-name></italic> sp. nov. <bold>31, 32</bold><italic><tp:taxon-name><tp:taxon-name-part taxon-name-part-type="genus" reg="Bolbelasmus">B.</tp:taxon-name-part><tp:taxon-name-part taxon-name-part-type="species" reg="chifengi">chifengi</tp:taxon-name-part></tp:taxon-name></italic> sp. nov. <bold>33, 34</bold><italic><tp:taxon-name><tp:taxon-name-part taxon-name-part-type="genus" reg="Bolbelasmus">B.</tp:taxon-name-part><tp:taxon-name-part taxon-name-part-type="species" reg="meridionalis">meridionalis</tp:taxon-name-part></tp:taxon-name></italic><bold>35, 36</bold><italic><tp:taxon-name><tp:taxon-name-part taxon-name-part-type="genus" reg="Bolbelasmus">B.</tp:taxon-name-part><tp:taxon-name-part taxon-name-part-type="species" reg="korshunovi">korshunovi</tp:taxon-name-part></tp:taxon-name></italic><bold>37, 38</bold><italic><tp:taxon-name><tp:taxon-name-part taxon-name-part-type="genus" reg="Bolbelasmus">B.</tp:taxon-name-part><tp:taxon-name-part taxon-name-part-type="species" reg="yutangi">yutangi</tp:taxon-name-part></tp:taxon-name></italic> sp. nov. Scale bar: 0.3 mm.</p></caption><graphic xmlns:xlink="http://www.w3.org/1999/xlink" xlink:href="zookeys-1191-287_article-114021__-g006.jpg" position="float" orientation="portrait" xlink:type="simple" id="oo_984311.jpg"><uri content-type="original_file" xlink:type="simple">https://binary.pensoft.net/fig/984311</uri></graphic></fig><fig id="F7" position="float" orientation="portrait"><object-id xmlns:xlink="http://www.w3.org/1999/xlink" content-type="doi" xlink:type="simple">10.3897/zookeys.1191.114021.figures39-43</object-id><object-id xmlns:xlink="http://www.w3.org/1999/xlink" content-type="arpha" xlink:type="simple">812BEAD8-B2C2-5025-9036-C7B91A49B8A7</object-id><label>Figures 39–43.</label><caption><p>Male genitalia of <italic><tp:taxon-name><tp:taxon-name-part taxon-name-part-type="genus" reg="Bolbelasmus">Bolbelasmus</tp:taxon-name-part></tp:taxon-name></italic> spp., lateral views <bold>39</bold><italic><tp:taxon-name><tp:taxon-name-part taxon-name-part-type="genus" reg="Bolbelasmus">B.</tp:taxon-name-part><tp:taxon-name-part taxon-name-part-type="species" reg="concavisuturalis">concavisuturalis</tp:taxon-name-part></tp:taxon-name></italic> sp. nov. <bold>40</bold><italic><tp:taxon-name><tp:taxon-name-part taxon-name-part-type="genus" reg="Bolbelasmus">B.</tp:taxon-name-part><tp:taxon-name-part taxon-name-part-type="species" reg="chifengi">chifengi</tp:taxon-name-part></tp:taxon-name></italic> sp. nov. <bold>41</bold><italic><tp:taxon-name><tp:taxon-name-part taxon-name-part-type="genus" reg="Bolbelasmus">B.</tp:taxon-name-part><tp:taxon-name-part taxon-name-part-type="species" reg="meridionalis">meridionalis</tp:taxon-name-part></tp:taxon-name></italic><bold>42</bold><italic><tp:taxon-name><tp:taxon-name-part taxon-name-part-type="genus" reg="Bolbelasmus">B.</tp:taxon-name-part><tp:taxon-name-part taxon-name-part-type="species" reg="korshunovi">korshunovi</tp:taxon-name-part></tp:taxon-name></italic><bold>43</bold><italic><tp:taxon-name><tp:taxon-name-part taxon-name-part-type="genus" reg="Bolbelasmus">B.</tp:taxon-name-part><tp:taxon-name-part taxon-name-part-type="species" reg="yutangi">yutangi</tp:taxon-name-part></tp:taxon-name></italic> sp. nov. Scale bar: 0.2 mm.</p></caption><graphic xmlns:xlink="http://www.w3.org/1999/xlink" xlink:href="zookeys-1191-287_article-114021__-g007.jpg" position="float" orientation="portrait" xlink:type="simple" id="oo_984312.jpg"><uri content-type="original_file" xlink:type="simple">https://binary.pensoft.net/fig/984312</uri></graphic></fig><fig id="F8" position="float" orientation="portrait"><object-id xmlns:xlink="http://www.w3.org/1999/xlink" content-type="doi" xlink:type="simple">10.3897/zookeys.1191.114021.figures44-51</object-id><object-id xmlns:xlink="http://www.w3.org/1999/xlink" content-type="arpha" xlink:type="simple">B2F63E77-7D45-516B-ADE0-E8D38E2439D8</object-id><label>Figures 44–51.</label><caption><p>Dorsal and lateral views of female <italic><tp:taxon-name><tp:taxon-name-part taxon-name-part-type="genus" reg="Bolbelasmus">Bolbelasmus</tp:taxon-name-part></tp:taxon-name></italic> spp. <bold>44, 45</bold><italic><tp:taxon-name><tp:taxon-name-part taxon-name-part-type="genus" reg="Bolbelasmus">B.</tp:taxon-name-part><tp:taxon-name-part taxon-name-part-type="species" reg="concavisuturalis">concavisuturalis</tp:taxon-name-part></tp:taxon-name></italic> sp. nov., paratype <bold>46, 47</bold><italic><tp:taxon-name><tp:taxon-name-part taxon-name-part-type="genus" reg="Bolbelasmus">B.</tp:taxon-name-part><tp:taxon-name-part taxon-name-part-type="species" reg="chifengi">chifengi</tp:taxon-name-part></tp:taxon-name></italic> sp. nov., paratype <bold>48, 49</bold><italic><tp:taxon-name><tp:taxon-name-part taxon-name-part-type="genus" reg="Bolbelasmus">B.</tp:taxon-name-part><tp:taxon-name-part taxon-name-part-type="species" reg="meridionalis">meridionalis</tp:taxon-name-part></tp:taxon-name></italic><bold>50, 51</bold><italic><tp:taxon-name><tp:taxon-name-part taxon-name-part-type="genus" reg="Bolbelasmus">B.</tp:taxon-name-part><tp:taxon-name-part taxon-name-part-type="species" reg="yutangi">yutangi</tp:taxon-name-part></tp:taxon-name></italic> sp. nov., paratype.</p></caption><graphic xmlns:xlink="http://www.w3.org/1999/xlink" xlink:href="zookeys-1191-287_article-114021__-g008.jpg" position="float" orientation="portrait" xlink:type="simple" id="oo_984313.jpg"><uri content-type="original_file" xlink:type="simple">https://binary.pensoft.net/fig/984313</uri></graphic></fig><fig id="F9" position="float" orientation="portrait"><object-id xmlns:xlink="http://www.w3.org/1999/xlink" content-type="doi" xlink:type="simple">10.3897/zookeys.1191.114021.figure52</object-id><object-id xmlns:xlink="http://www.w3.org/1999/xlink" content-type="arpha" xlink:type="simple">061298D1-245E-5FCA-AEE3-BC25A9B6D5D5</object-id><label>Figure 52.</label><caption><p>Distribution map of the eastern and southeastern Asian <italic><tp:taxon-name><tp:taxon-name-part taxon-name-part-type="genus" reg="Bolbelasmus">Bolbelasmus</tp:taxon-name-part></tp:taxon-name></italic> species. Question marks indicate doubtful distributional records.</p></caption><graphic xmlns:xlink="http://www.w3.org/1999/xlink" xlink:href="zookeys-1191-287_article-114021__-g009.jpg" position="float" orientation="portrait" xlink:type="simple" id="oo_984314.jpg"><uri content-type="original_file" xlink:type="simple">https://binary.pensoft.net/fig/984314</uri></graphic></fig></tp:treatment-sec></tp:taxon-treatment>
