# Supplementary material for: ﻿A systematic review of the genus Bolbelasmus Boucomont (Coleoptera, Geotrupidae, Bolboceratinae) from Indochina and surrounding areas
Source: Zookeys. 2024 Feb 14;1191:287–305. doi: 10.3897/zookeys.1191.114021 (PMC10882547; doi:10.3897/zookeys.1191.114021)
Supplement: XML Treatment for Bolbelasmus coreanus [file zookeys.1191.114021-treatment4.xml]

<!DOCTYPE tp:taxon-treatment
  PUBLIC "-//TaxonX//DTD Taxonomic Treatment Publishing DTD v0 20100105//EN" "tax-treatment-NSO.dtd">
<tp:taxon-treatment xmlns:tp="http://www.plazi.org/taxpub"><tp:treatment-meta><kwd-group><label>Taxon classification</label><kwd>
              <named-content content-type="kingdom">Animalia</named-content>
            </kwd><kwd>
              <named-content content-type="order">Coleoptera</named-content>
            </kwd><kwd>
              <named-content content-type="family">Geotrupidae</named-content>
            </kwd></kwd-group><mixed-citation publication-type="journal"><person-group><name><surname>Li</surname><given-names>Chun-Lin</given-names></name><name><surname>Wang</surname><given-names>Chuan-Chan</given-names></name></person-group><article-title>﻿A systematic review of the genus <italic><tp:taxon-name><tp:taxon-name-part taxon-name-part-type="genus" reg="Bolbelasmus">Bolbelasmus</tp:taxon-name-part></tp:taxon-name></italic> Boucomont (<tp:taxon-name><tp:taxon-name-part taxon-name-part-type="order">Coleoptera</tp:taxon-name-part></tp:taxon-name>, <tp:taxon-name><tp:taxon-name-part taxon-name-part-type="family">Geotrupidae</tp:taxon-name-part></tp:taxon-name>, <tp:taxon-name><tp:taxon-name-part taxon-name-part-type="subfamily">Bolboceratinae</tp:taxon-name-part></tp:taxon-name>) from Indochina and surrounding areas</article-title><source>Zookeys</source><day>14</day><month>02</month><year>2024</year><volume>1191</volume><fpage>287</fpage><lpage>305</lpage><pub-id pub-id-type="doi">10.3897/zookeys.1191.114021</pub-id></mixed-citation></tp:treatment-meta><tp:nomenclature><label>﻿</label><tp:taxon-name>
            <object-id xmlns:xlink="http://www.w3.org/1999/xlink" content-type="arpha" xlink:type="simple">6A70B116-BB56-5A2B-A23B-6323990FDA36</object-id>
            <tp:taxon-name-part taxon-name-part-type="genus" reg="Bolbelasmus">Bolbelasmus</tp:taxon-name-part>
            <tp:taxon-name-part taxon-name-part-type="species" reg="coreanus">coreanus</tp:taxon-name-part>
          </tp:taxon-name><tp:taxon-authority>(Kolbe, 1886)</tp:taxon-authority><tp:nomenclature-citation-list><tp:nomenclature-citation><tp:taxon-name>
                <tp:taxon-name-part taxon-name-part-type="genus" reg="Bolboceras">Bolboceras</tp:taxon-name-part>
                <tp:taxon-name-part taxon-name-part-type="species" reg="coreanus">coreanus</tp:taxon-name-part>
              </tp:taxon-name><comment>Kolbe, 1886: 188. Original combination (type locality: Seoul, Korea, female type in the Museum für Naturkunde, Berlin, Germany).</comment></tp:nomenclature-citation><tp:nomenclature-citation><tp:taxon-name>
                <tp:taxon-name-part taxon-name-part-type="genus" reg="Bolbelasmus">Bolbelasmus</tp:taxon-name-part>
                <tp:taxon-name-part taxon-name-part-type="species" reg="coreanus">coreanus</tp:taxon-name-part>
              </tp:taxon-name><comment>(Kolbe, 1886): <xref ref-type="bibr" rid="B5">Cartwright 1953</xref>: 97 (generic combination); <xref ref-type="bibr" rid="B12">Krikken 1977</xref>: 288 (notes; diagnosis; illustration); <xref ref-type="bibr" rid="B9">Kim 2000</xref>: 45 (diagnosis; collecting records); <xref ref-type="bibr" rid="B13">Li et al. 2008</xref>: 480 (redescription, illustrations, collecting records, distribution, remarks); Král, Löbl and Nikolajev 2006: 83 (catalog, subgenus <tp:taxon-name><tp:taxon-name-part taxon-name-part-type="genus" reg="Bolbelasmus"/><tp:taxon-name-part taxon-name-part-type="subgenus" reg="Kolbeus">Kolbeus</tp:taxon-name-part></tp:taxon-name>); Nikolajev, Král and Bezdӗk 2016: 33 (catalog, subgenus <tp:taxon-name><tp:taxon-name-part taxon-name-part-type="genus" reg="Bolbelasmus"/><tp:taxon-name-part taxon-name-part-type="subgenus" reg="Kolbeus">Kolbeus</tp:taxon-name-part></tp:taxon-name>).</comment></tp:nomenclature-citation><tp:nomenclature-citation><tp:taxon-name>
                <tp:taxon-name-part taxon-name-part-type="genus" reg="Kolbeus">Kolbeus</tp:taxon-name-part>
                <tp:taxon-name-part taxon-name-part-type="species" reg="coreanus">coreanus</tp:taxon-name-part>
              </tp:taxon-name><comment>(Kolbe, 1886): <xref ref-type="bibr" rid="B2">Boucomont 1911</xref>: 335 (generic combination); <xref ref-type="bibr" rid="B3">Boucomont 1912</xref>: 17 (catalog); <xref ref-type="bibr" rid="B4">Boucomont and Gillet 1921</xref>: 72 (record to Taiwan; diagnosis); <xref ref-type="bibr" rid="B15">Miwa 1930</xref>: 164 (catalog); <xref ref-type="bibr" rid="B16">Miwa 1931</xref>: 276 (catalog); <xref ref-type="bibr" rid="B17">Miwa and Chûjô 1939</xref>: 30 (catalog); <xref ref-type="bibr" rid="B21">Paulian 1945</xref>: 42 (diagnosis; figures; distribution).</comment></tp:nomenclature-citation><tp:nomenclature-citation><tp:taxon-name>
                <tp:taxon-name-part taxon-name-part-type="genus" reg="Bolbelasmus">Bolbelasmus</tp:taxon-name-part>
                <tp:taxon-name-part taxon-name-part-type="species" reg="kurosawai">kurosawai</tp:taxon-name-part>
              </tp:taxon-name><comment>Masumoto, 1984: 76; <xref ref-type="bibr" rid="B13">Li et al. 2008</xref>: 481 (junior synonym).</comment></tp:nomenclature-citation><tp:nomenclature-citation><tp:taxon-name>
                <tp:taxon-name-part taxon-name-part-type="genus" reg="Bolboceras">Bolboceras</tp:taxon-name-part>
                <tp:taxon-name-part taxon-name-part-type="species" reg="conicifrons">conicifrons</tp:taxon-name-part>
              </tp:taxon-name><comment>Fairmaire, 1896: 82; <xref ref-type="bibr" rid="B4">Boucomont and Gillet 1921</xref>: 72 (junior synonym).</comment></tp:nomenclature-citation></tp:nomenclature-citation-list></tp:nomenclature><tp:treatment-sec sec-type="distribution" id="SECID0EDFAG"><title>Distribution.</title><p>Korean Peninsula; China (Anhui, Zhejiang, Kweichow, Szechuan, Yunnan); Taiwan.</p></tp:treatment-sec><tp:treatment-sec sec-type="remarks" id="SECID0EIFAG"><title>Remarks.</title><p>The detailed distribution of <italic><tp:taxon-name><tp:taxon-name-part taxon-name-part-type="genus" reg="Bolbelasmus">B.</tp:taxon-name-part><tp:taxon-name-part taxon-name-part-type="species" reg="coreanus">coreanus</tp:taxon-name-part></tp:taxon-name></italic> in China requires further investigation, particularly those from southwestern areas. Based on a large number of <italic><tp:taxon-name><tp:taxon-name-part taxon-name-part-type="genus" reg="Bolbelasmus">Bolbelasmus</tp:taxon-name-part></tp:taxon-name></italic> specimens recently collected from Yunnan and neighboring areas, we found no representatives of <italic><tp:taxon-name><tp:taxon-name-part taxon-name-part-type="genus" reg="Bolbelasmus">B.</tp:taxon-name-part><tp:taxon-name-part taxon-name-part-type="species" reg="coreanus">coreanus</tp:taxon-name-part></tp:taxon-name></italic> among them. Therefore, we reserve a decision about whether <italic><tp:taxon-name><tp:taxon-name-part taxon-name-part-type="genus" reg="Bolbelasmus">B.</tp:taxon-name-part><tp:taxon-name-part taxon-name-part-type="species" reg="coreanus">coreanus</tp:taxon-name-part></tp:taxon-name></italic> occurs in Yunnan, Thailand and India, as recorded by <xref ref-type="bibr" rid="B12">Krikken (1977)</xref>. Voucher specimens from the areas mentioned above are required.</p></tp:treatment-sec><ref-list><ref id="B5"><mixed-citation xmlns:xlink="http://www.w3.org/1999/xlink" xlink:type="simple"><person-group><name name-style="western"><surname>Cartwright</surname><given-names>OL</given-names></name></person-group> (<year>1953</year>) <article-title>Scarabaeid beetles of the genus <italic><tp:taxon-name><tp:taxon-name-part taxon-name-part-type="genus">Bradycinetulus</tp:taxon-name-part></tp:taxon-name></italic> and closely related genera in the United States.</article-title><source>Proceedings of the United States National Museum</source><volume>103</volume>(<issue>3318</issue>): <fpage>95</fpage>–<lpage>120</lpage>. <ext-link xlink:href="10.5479/si.00963801.103-3318.95" ext-link-type="doi" xlink:type="simple">https://doi.org/10.5479/si.00963801.103-3318.95</ext-link></mixed-citation></ref><ref id="B12"><mixed-citation xmlns:xlink="http://www.w3.org/1999/xlink" xlink:type="simple"><person-group><name name-style="western"><surname>Krikken</surname><given-names>J</given-names></name></person-group> (<year>1977</year>) <article-title>The genus <italic><tp:taxon-name><tp:taxon-name-part taxon-name-part-type="genus">Bolbelasmus</tp:taxon-name-part></tp:taxon-name></italic> Boucomont in Asia, with notes on species occurring in other regions (<tp:taxon-name><tp:taxon-name-part taxon-name-part-type="order">Coleoptera</tp:taxon-name-part></tp:taxon-name>: <tp:taxon-name><tp:taxon-name-part taxon-name-part-type="family">Geotrupidae</tp:taxon-name-part></tp:taxon-name>).</article-title><source>Zoölogische Mededeelingen</source><volume>51</volume>: <fpage>277</fpage>–<lpage>292</lpage>. <ext-link xlink:href="https://repository.naturalis.nl/pub/319326" ext-link-type="uri" xlink:type="simple">https://repository.naturalis.nl/pub/319326</ext-link></mixed-citation></ref><ref id="B9"><mixed-citation xmlns:xlink="http://www.w3.org/1999/xlink" xlink:type="simple"><person-group><name name-style="western"><surname>Kim</surname><given-names>JI</given-names></name></person-group> (<year>2000</year>) <source><tp:taxon-name><tp:taxon-name-part taxon-name-part-type="superfamily">Scarabaeoidea</tp:taxon-name-part></tp:taxon-name> (I). Economic Insects of Korea, 4. Ins. Koreana Suppl. 11.</source><publisher-name>National Institute of Agricultural Science and Technology</publisher-name>, <publisher-loc>Suwon</publisher-loc>, <size units="page">149 pp</size>.</mixed-citation></ref><ref id="B13"><mixed-citation xmlns:xlink="http://www.w3.org/1999/xlink" xlink:type="simple"><person-group><name name-style="western"><surname>Li</surname><given-names>CL</given-names></name><name name-style="western"><surname>Wang</surname><given-names>CC</given-names></name><name name-style="western"><surname>Masumoto</surname><given-names>K</given-names></name><name name-style="western"><surname>Ochi</surname><given-names>T</given-names></name><name name-style="western"><surname>Yang</surname><given-names>PS</given-names></name></person-group> (<year>2008</year>) Review of the tribe <tp:taxon-name><tp:taxon-name-part taxon-name-part-type="tribe">Bolboceratini</tp:taxon-name-part></tp:taxon-name> s.l. from Taiwan (<tp:taxon-name><tp:taxon-name-part taxon-name-part-type="order">Coleoptera</tp:taxon-name-part></tp:taxon-name>: <tp:taxon-name><tp:taxon-name-part taxon-name-part-type="superfamily">Scarabaeoidea</tp:taxon-name-part></tp:taxon-name>: <tp:taxon-name><tp:taxon-name-part taxon-name-part-type="family">Geotrupidae</tp:taxon-name-part></tp:taxon-name>) with a key to the Eurasian genera. Annals of the Entomological Society of America 101(3): 474–490. <ext-link xlink:href="10.1603/0013-8746(2008)101%5B474:ROTTBS%5D2.0.CO;2" ext-link-type="doi" xlink:type="simple">https://doi.org/10.1603/0013-8746(2008)101[474:ROTTBS]2.0.CO;2</ext-link></mixed-citation></ref><ref id="B2"><mixed-citation xmlns:xlink="http://www.w3.org/1999/xlink" xlink:type="simple"><person-group><name name-style="western"><surname>Boucomont</surname><given-names>A</given-names></name></person-group> ([<year>1911</year>] 1910) Contribution à la classification des <tp:taxon-name><tp:taxon-name-part taxon-name-part-type="family">Geotrupidae</tp:taxon-name-part></tp:taxon-name>. Annales de la Société entomologique de France. Paris (1911) 79: 333–350. <ext-link xlink:href="10.5962/bhl.part.4697" ext-link-type="doi" xlink:type="simple">https://doi.org/10.5962/bhl.part.4697</ext-link></mixed-citation></ref><ref id="B3"><mixed-citation xmlns:xlink="http://www.w3.org/1999/xlink" xlink:type="simple"><person-group><name name-style="western"><surname>Boucomont</surname><given-names>A</given-names></name></person-group> (<year>1912</year>) <article-title><tp:taxon-name><tp:taxon-name-part taxon-name-part-type="family">Scarabaeidae</tp:taxon-name-part></tp:taxon-name>: <tp:taxon-name><tp:taxon-name-part taxon-name-part-type="subfamily">Taurocerastinae</tp:taxon-name-part></tp:taxon-name>, <tp:taxon-name><tp:taxon-name-part taxon-name-part-type="subfamily">Geotrupinae</tp:taxon-name-part></tp:taxon-name>.</article-title> In: <person-group><name name-style="western"><surname>Junk</surname><given-names>W</given-names></name><name name-style="western"><surname>Schenkling</surname><given-names>S</given-names></name></person-group> (<role>Eds</role>) <issue-title>Coleopterorum catalogus, pars 46.</issue-title><source>W. Junk, Berlin</source>, <fpage>1</fpage>–<lpage>47</lpage>.</mixed-citation></ref><ref id="B4"><mixed-citation xmlns:xlink="http://www.w3.org/1999/xlink" xlink:type="simple"><person-group><name name-style="western"><surname>Boucomont</surname><given-names>A</given-names></name><name name-style="western"><surname>Gillet</surname><given-names>J</given-names></name></person-group> (<year>1921</year>) <article-title>Faune entomologique de l’Indo-chine française. Fam. <tp:taxon-name><tp:taxon-name-part taxon-name-part-type="family">Scarabaeidae</tp:taxon-name-part></tp:taxon-name> Laparosticti. Imprimerie Nouvelle Albert Portail.</article-title><source>Saigon</source><volume>4</volume>: <fpage>1</fpage>–<lpage>76</lpage>.</mixed-citation></ref><ref id="B15"><mixed-citation xmlns:xlink="http://www.w3.org/1999/xlink" xlink:type="simple"><person-group><name name-style="western"><surname>Miwa</surname><given-names>Y</given-names></name></person-group> (<year>1930</year>) An enumeration of the coprophagid-coleoptera from Formosa, with a table of the geographical distribution. <tp:taxon-name><tp:taxon-name-part taxon-name-part-type="class">Insecta</tp:taxon-name-part></tp:taxon-name> Matsumurana IV(4): 163–180.</mixed-citation></ref><ref id="B16"><mixed-citation xmlns:xlink="http://www.w3.org/1999/xlink" xlink:type="simple"><person-group><name name-style="western"><surname>Miwa</surname><given-names>Y</given-names></name></person-group> (<year>1931</year>) <article-title>A systematic Catalogue of Formosan <tp:taxon-name><tp:taxon-name-part taxon-name-part-type="order">Coleoptera</tp:taxon-name-part></tp:taxon-name>.</article-title><source>Report of the Department of Agriculture of the Government Research Institute</source><volume>55</volume>: <fpage>1</fpage>–<lpage>359</lpage>.</mixed-citation></ref><ref id="B17"><mixed-citation xmlns:xlink="http://www.w3.org/1999/xlink" xlink:type="simple"><person-group><name name-style="western"><surname>Miwa</surname><given-names>Y</given-names></name><name name-style="western"><surname>Chûjô</surname><given-names>M</given-names></name></person-group> (<year>1939</year>) <source><tp:taxon-name><tp:taxon-name-part taxon-name-part-type="family">Scarabaeidae</tp:taxon-name-part></tp:taxon-name>. Catalogus Coleopterorum Japonicorum, Pars 5.</source><publisher-name>Noda-Syobo</publisher-name>, <publisher-loc>Taihoku</publisher-loc>, <size units="page">94 pp</size>.</mixed-citation></ref><ref id="B21"><mixed-citation xmlns:xlink="http://www.w3.org/1999/xlink" xlink:type="simple"><person-group><name name-style="western"><surname>Paulian</surname><given-names>R</given-names></name></person-group> (<year>1945</year>) <source>Faune de l’empire français III coléoptères Scarabéides de l’Indochine.</source><publisher-name>Librairie Larose</publisher-name>, <publisher-loc>Paris</publisher-loc>, <size units="page">227 pp</size>.</mixed-citation></ref></ref-list></tp:taxon-treatment>
