# Supplementary material for: ﻿A systematic review of the genus Bolbelasmus Boucomont (Coleoptera, Geotrupidae, Bolboceratinae) from Indochina and surrounding areas
Source: Zookeys. 2024 Feb 14;1191:287–305. doi: 10.3897/zookeys.1191.114021 (PMC10882547; doi:10.3897/zookeys.1191.114021)
Supplement: XML Treatment for Bolbelasmus krikkeni [file zookeys.1191.114021-treatment6.xml]

<!DOCTYPE tp:taxon-treatment
  PUBLIC "-//TaxonX//DTD Taxonomic Treatment Publishing DTD v0 20100105//EN" "tax-treatment-NSO.dtd">
<tp:taxon-treatment xmlns:tp="http://www.plazi.org/taxpub"><tp:treatment-meta><kwd-group><label>Taxon classification</label><kwd>
              <named-content content-type="kingdom">Animalia</named-content>
            </kwd><kwd>
              <named-content content-type="order">Coleoptera</named-content>
            </kwd><kwd>
              <named-content content-type="family">Geotrupidae</named-content>
            </kwd></kwd-group><mixed-citation publication-type="journal"><person-group><name><surname>Li</surname><given-names>Chun-Lin</given-names></name><name><surname>Wang</surname><given-names>Chuan-Chan</given-names></name></person-group><article-title>﻿A systematic review of the genus <italic><tp:taxon-name><tp:taxon-name-part taxon-name-part-type="genus" reg="Bolbelasmus">Bolbelasmus</tp:taxon-name-part></tp:taxon-name></italic> Boucomont (<tp:taxon-name><tp:taxon-name-part taxon-name-part-type="order">Coleoptera</tp:taxon-name-part></tp:taxon-name>, <tp:taxon-name><tp:taxon-name-part taxon-name-part-type="family">Geotrupidae</tp:taxon-name-part></tp:taxon-name>, <tp:taxon-name><tp:taxon-name-part taxon-name-part-type="subfamily">Bolboceratinae</tp:taxon-name-part></tp:taxon-name>) from Indochina and surrounding areas</article-title><source>Zookeys</source><day>14</day><month>02</month><year>2024</year><volume>1191</volume><fpage>287</fpage><lpage>305</lpage><pub-id pub-id-type="doi">10.3897/zookeys.1191.114021</pub-id></mixed-citation></tp:treatment-meta><tp:nomenclature><label>﻿</label><tp:taxon-name>
            <object-id xmlns:xlink="http://www.w3.org/1999/xlink" content-type="arpha" xlink:type="simple">6B60480D-F665-50FF-AC3D-424931B0F1D0</object-id>
            <tp:taxon-name-part taxon-name-part-type="genus" reg="Bolbelasmus">Bolbelasmus</tp:taxon-name-part>
            <tp:taxon-name-part taxon-name-part-type="species" reg="krikkeni">krikkeni</tp:taxon-name-part>
          </tp:taxon-name><tp:taxon-authority>Nikolajev, 1979</tp:taxon-authority><tp:nomenclature-citation-list><tp:nomenclature-citation><tp:taxon-name>
                <tp:taxon-name-part taxon-name-part-type="genus" reg="Bolbelasmus">Bolbelasmus</tp:taxon-name-part>
                <tp:taxon-name-part taxon-name-part-type="species" reg="krikkeni">krikkeni</tp:taxon-name-part>
              </tp:taxon-name><comment>Nikolajev, 1979: 225. Original combination (type locality: Gopaldhara, Sikkim, India); Král, Löbl and Nikolajev 2006: 83 (catalog, in subgenus <tp:taxon-name><tp:taxon-name-part taxon-name-part-type="genus" reg="Bolbelasmus"/><tp:taxon-name-part taxon-name-part-type="subgenus" reg="Kolbeus">Kolbeus</tp:taxon-name-part></tp:taxon-name>); Nikolajev, Král and Bezdӗk 2016: 33 (catalog, subgenus <tp:taxon-name><tp:taxon-name-part taxon-name-part-type="genus" reg="Bolbelasmus"/><tp:taxon-name-part taxon-name-part-type="subgenus" reg="Kolbeus">Kolbeus</tp:taxon-name-part></tp:taxon-name>).</comment></tp:nomenclature-citation></tp:nomenclature-citation-list></tp:nomenclature><tp:treatment-sec sec-type="distribution" id="SECID0ESRAG"><title>Distribution.</title><p>Northern India.</p></tp:treatment-sec><tp:treatment-sec sec-type="remarks" id="SECID0EXRAG"><title>Remarks.</title><p>Based on the collecting data from the monotypic specimen, <italic><tp:taxon-name><tp:taxon-name-part taxon-name-part-type="genus" reg="Bolbelasmus">B.</tp:taxon-name-part><tp:taxon-name-part taxon-name-part-type="species" reg="krikkeni">krikkeni</tp:taxon-name-part></tp:taxon-name></italic> occurs in mid-elevation forests above 1000 m and is unique compared to its congeners that usually inhabit plains to low-elevation montane areas in the region. No additional specimens have been recorded since the publication of the original description.</p></tp:treatment-sec></tp:taxon-treatment>
