# Supplementary material for: ﻿A systematic review of the genus Bolbelasmus Boucomont (Coleoptera, Geotrupidae, Bolboceratinae) from Indochina and surrounding areas
Source: Zookeys. 2024 Feb 14;1191:287–305. doi: 10.3897/zookeys.1191.114021 (PMC10882547; doi:10.3897/zookeys.1191.114021)
Supplement: XML Treatment for Bolbelasmus meridionalis [file zookeys.1191.114021-treatment7.xml]

<!DOCTYPE tp:taxon-treatment
  PUBLIC "-//TaxonX//DTD Taxonomic Treatment Publishing DTD v0 20100105//EN" "tax-treatment-NSO.dtd">
<tp:taxon-treatment xmlns:tp="http://www.plazi.org/taxpub"><tp:treatment-meta><kwd-group><label>Taxon classification</label><kwd>
              <named-content content-type="kingdom">Animalia</named-content>
            </kwd><kwd>
              <named-content content-type="order">Coleoptera</named-content>
            </kwd><kwd>
              <named-content content-type="family">Geotrupidae</named-content>
            </kwd></kwd-group><mixed-citation publication-type="journal"><person-group><name><surname>Li</surname><given-names>Chun-Lin</given-names></name><name><surname>Wang</surname><given-names>Chuan-Chan</given-names></name></person-group><article-title>﻿A systematic review of the genus <italic><tp:taxon-name><tp:taxon-name-part taxon-name-part-type="genus" reg="Bolbelasmus">Bolbelasmus</tp:taxon-name-part></tp:taxon-name></italic> Boucomont (<tp:taxon-name><tp:taxon-name-part taxon-name-part-type="order">Coleoptera</tp:taxon-name-part></tp:taxon-name>, <tp:taxon-name><tp:taxon-name-part taxon-name-part-type="family">Geotrupidae</tp:taxon-name-part></tp:taxon-name>, <tp:taxon-name><tp:taxon-name-part taxon-name-part-type="subfamily">Bolboceratinae</tp:taxon-name-part></tp:taxon-name>) from Indochina and surrounding areas</article-title><source>Zookeys</source><day>14</day><month>02</month><year>2024</year><volume>1191</volume><fpage>287</fpage><lpage>305</lpage><pub-id pub-id-type="doi">10.3897/zookeys.1191.114021</pub-id></mixed-citation></tp:treatment-meta><tp:nomenclature><label>﻿</label><tp:taxon-name>
            <object-id xmlns:xlink="http://www.w3.org/1999/xlink" content-type="arpha" xlink:type="simple">E0B0EB6A-0CC3-5F4C-A382-A1C954C295D7</object-id>
            <tp:taxon-name-part taxon-name-part-type="genus" reg="Bolbelasmus">Bolbelasmus</tp:taxon-name-part>
            <tp:taxon-name-part taxon-name-part-type="species" reg="meridionalis">meridionalis</tp:taxon-name-part>
          </tp:taxon-name><tp:taxon-authority>Krikken, 1977</tp:taxon-authority><xref ref-type="fig" rid="F1">Figs 5</xref><xref ref-type="fig" rid="F1">, 6</xref><xref ref-type="fig" rid="F3">, 13</xref><xref ref-type="fig" rid="F4">, 19</xref><xref ref-type="fig" rid="F5">, 25</xref><xref ref-type="fig" rid="F6">, 33</xref><xref ref-type="fig" rid="F6">, 34</xref><xref ref-type="fig" rid="F7">, 41</xref><xref ref-type="fig" rid="F8">, 48</xref><xref ref-type="fig" rid="F8">, 49</xref><tp:nomenclature-citation-list><tp:nomenclature-citation><tp:taxon-name>
                <tp:taxon-name-part taxon-name-part-type="genus" reg="Bolbelasmus">Bolbelasmus</tp:taxon-name-part>
                <tp:taxon-name-part taxon-name-part-type="species" reg="meridionalis">meridionalis</tp:taxon-name-part>
              </tp:taxon-name><comment>Krikken, 1977: 285. Original combination (type locality: Java, Indonesia); Král, Löbl and Nikolajev 2006: 83 (catalog, subgenus <tp:taxon-name><tp:taxon-name-part taxon-name-part-type="genus" reg="Bolbelasmus"/><tp:taxon-name-part taxon-name-part-type="subgenus" reg="Kolbeus">Kolbeus</tp:taxon-name-part></tp:taxon-name>); Nikolajev, Král and Bezdӗk 2016: 33 (catalog, subgenus <tp:taxon-name><tp:taxon-name-part taxon-name-part-type="genus" reg="Bolbelasmus"/><tp:taxon-name-part taxon-name-part-type="subgenus" reg="Kolbeus">Kolbeus</tp:taxon-name-part></tp:taxon-name>).</comment></tp:nomenclature-citation></tp:nomenclature-citation-list></tp:nomenclature><tp:treatment-sec sec-type="material" id="SECID0EVVAG"><title>Material examined.</title><p>(11♂♂, 8♀♀). 1♂ (<named-content xmlns:xlink="http://www.w3.org/1999/xlink" content-type="dwc:institutional_code" xlink:title="National Museum of Nature and Science" xlink:href="http://grbio.org/institution/national-museum-nature-and-science" xlink:type="simple">NSMT</named-content>). Thailand: Sansai, Chiang Mai, 17. VI. 1993 (1 male at <named-content xmlns:xlink="http://www.w3.org/1999/xlink" content-type="dwc:institutional_code" xlink:title="National Museum of Nature and Science" xlink:href="http://grbio.org/institution/national-museum-nature-and-science" xlink:type="simple">NSMT</named-content>). 9♂♂, 7♀♀ (<named-content xmlns:xlink="http://www.w3.org/1999/xlink" content-type="dwc:institutional_code" xlink:title="National Museum of Nature and Science" xlink:href="http://grbio.org/institution/national-museum-nature-and-science" xlink:type="simple">NSMT</named-content>); same locality, 12-V-1996. 1♀ (<named-content xmlns:xlink="http://www.w3.org/1999/xlink" content-type="dwc:institutional_code" xlink:title="National Museum of Nature and Science" xlink:href="http://grbio.org/institution/national-museum-nature-and-science" xlink:type="simple">NSMT</named-content>); near Chiang Mai, N Thailand, VII-1996, native collector. 1♂ (<named-content xmlns:xlink="http://www.w3.org/1999/xlink" content-type="dwc:institutional_code" xlink:title="National Museum of Nature and Science" xlink:href="http://grbio.org/institution/national-museum-nature-and-science" xlink:type="simple">NSMT</named-content>). Taiwan: Formosa, Heito, 10-VII-1941, H. Kondo/Sizumu Nomura Bequest, 1981.</p><fig id="F5" position="float" orientation="portrait"><object-id xmlns:xlink="http://www.w3.org/1999/xlink" content-type="doi" xlink:type="simple">10.3897/zookeys.1191.114021.figures23-28</object-id><object-id xmlns:xlink="http://www.w3.org/1999/xlink" content-type="arpha" xlink:type="simple">BF7CF396-9CC0-5EB2-9833-B0E6ACA01802</object-id><label>Figures 23–28.</label><caption><p>Scanning electron micrographs of elytra of male <italic><tp:taxon-name><tp:taxon-name-part taxon-name-part-type="genus" reg="Bolbelasmus">Bolbelasmus</tp:taxon-name-part></tp:taxon-name></italic> spp. <bold>23</bold><italic><tp:taxon-name><tp:taxon-name-part taxon-name-part-type="genus" reg="Bolbelasmus">B.</tp:taxon-name-part><tp:taxon-name-part taxon-name-part-type="species" reg="concavisuturalis">concavisuturalis</tp:taxon-name-part></tp:taxon-name></italic> sp. nov. <bold>24</bold><italic><tp:taxon-name><tp:taxon-name-part taxon-name-part-type="genus" reg="Bolbelasmus">B.</tp:taxon-name-part><tp:taxon-name-part taxon-name-part-type="species" reg="chifengi">chifengi</tp:taxon-name-part></tp:taxon-name></italic> sp. nov. <bold>25</bold><italic><tp:taxon-name><tp:taxon-name-part taxon-name-part-type="genus" reg="Bolbelasmus">B.</tp:taxon-name-part><tp:taxon-name-part taxon-name-part-type="species" reg="meridionalis">meridionalis</tp:taxon-name-part></tp:taxon-name></italic><bold>26</bold><italic><tp:taxon-name><tp:taxon-name-part taxon-name-part-type="genus" reg="Bolbelasmus">B.</tp:taxon-name-part><tp:taxon-name-part taxon-name-part-type="species" reg="korshunovi">korshunovi</tp:taxon-name-part></tp:taxon-name></italic><bold>27</bold><italic><tp:taxon-name><tp:taxon-name-part taxon-name-part-type="genus" reg="Bolbelasmus">B.</tp:taxon-name-part><tp:taxon-name-part taxon-name-part-type="species" reg="yutangi">yutangi</tp:taxon-name-part></tp:taxon-name></italic> sp. nov. <bold>28</bold><italic><tp:taxon-name><tp:taxon-name-part taxon-name-part-type="genus" reg="Bolbelasmus">B.</tp:taxon-name-part><tp:taxon-name-part taxon-name-part-type="species" reg="coreanus">coreanus</tp:taxon-name-part></tp:taxon-name></italic>. Scale bar: 1 mm.</p></caption><graphic xmlns:xlink="http://www.w3.org/1999/xlink" xlink:href="zookeys-1191-287_article-114021__-g005.jpg" position="float" orientation="portrait" xlink:type="simple" id="oo_984310.jpg"><uri content-type="original_file" xlink:type="simple">https://binary.pensoft.net/fig/984310</uri></graphic></fig></tp:treatment-sec><tp:treatment-sec sec-type="diagnosis" id="SECID0ERZAG"><title>Diagnosis.</title><p>Body length, males, 6.1–8.2 mm, greatest width at pronotal base, 3.7–5.0 mm; females, 5.6–8.2 mm in length, 3.3–5.2 mm in width. Both <italic><tp:taxon-name><tp:taxon-name-part taxon-name-part-type="genus" reg="Bolbelasmus">B.</tp:taxon-name-part><tp:taxon-name-part taxon-name-part-type="species" reg="meridionalis">meridionalis</tp:taxon-name-part></tp:taxon-name></italic> and <italic><tp:taxon-name><tp:taxon-name-part taxon-name-part-type="genus" reg="Bolbelasmus">B.</tp:taxon-name-part><tp:taxon-name-part taxon-name-part-type="species" reg="minutus">minutus</tp:taxon-name-part></tp:taxon-name></italic> constitute a distinctive group among southeastern Asian congeners based on sharing the distinctly convex elytral sutural intervals and the tips of the parameres acute and curved ventrally in lateral view. Due to a lack of further material being available of the later species, <italic><tp:taxon-name><tp:taxon-name-part taxon-name-part-type="genus" reg="Bolbelasmus">B.</tp:taxon-name-part><tp:taxon-name-part taxon-name-part-type="species" reg="meridionalis">meridionalis</tp:taxon-name-part></tp:taxon-name></italic> and <italic><tp:taxon-name><tp:taxon-name-part taxon-name-part-type="genus" reg="Bolbelasmus">B.</tp:taxon-name-part><tp:taxon-name-part taxon-name-part-type="species" reg="minutus">minutus</tp:taxon-name-part></tp:taxon-name></italic> can only be separated by the shape of male genitalia and the lateral margin of the pronotum in <italic><tp:taxon-name><tp:taxon-name-part taxon-name-part-type="genus" reg="Bolbelasmus">B.</tp:taxon-name-part><tp:taxon-name-part taxon-name-part-type="species" reg="meridionalis">meridionalis</tp:taxon-name-part></tp:taxon-name></italic>, which is more widely explanate than that of <italic><tp:taxon-name><tp:taxon-name-part taxon-name-part-type="genus" reg="Bolbelasmus">B.</tp:taxon-name-part><tp:taxon-name-part taxon-name-part-type="species" reg="minutus">minutus</tp:taxon-name-part></tp:taxon-name></italic>.</p></tp:treatment-sec><tp:treatment-sec sec-type="Chinese name" id="SECID0EZ2AG"><title>Chinese name.</title><p>脊背厚角金龜</p></tp:treatment-sec><tp:treatment-sec sec-type="notes" id="SECID0E52AG"><title>Notes.</title><p><xref ref-type="bibr" rid="B13">Li et al. (2008)</xref> excluded <italic><tp:taxon-name><tp:taxon-name-part taxon-name-part-type="genus" reg="Bolbelasmus">B.</tp:taxon-name-part><tp:taxon-name-part taxon-name-part-type="species" reg="meridionalis">meridionalis</tp:taxon-name-part></tp:taxon-name></italic> from the registered Taiwan fauna due to the lack of verified records. During the present study, we examined a male <italic><tp:taxon-name><tp:taxon-name-part taxon-name-part-type="genus" reg="Bolbelasmus">B.</tp:taxon-name-part><tp:taxon-name-part taxon-name-part-type="species" reg="meridionalis">meridionalis</tp:taxon-name-part></tp:taxon-name></italic> specimen housed in <named-content xmlns:xlink="http://www.w3.org/1999/xlink" content-type="dwc:institutional_code" xlink:title="National Museum of Nature and Science" xlink:href="http://grbio.org/institution/national-museum-nature-and-science" xlink:type="simple">NSMT</named-content> bearing identical labels as the paratype of the species collected in Heito (now Pingtung) by the late Japanese coleopterist, Yushiro Miwa. We therefore confirm the record of <italic><tp:taxon-name><tp:taxon-name-part taxon-name-part-type="genus" reg="Bolbelasmus">B.</tp:taxon-name-part><tp:taxon-name-part taxon-name-part-type="species" reg="meridionalis">meridionalis</tp:taxon-name-part></tp:taxon-name></italic> in Taiwan, though it has been lacking in reports of the genus for 90 years. Consequently, the conservation status of <italic><tp:taxon-name><tp:taxon-name-part taxon-name-part-type="genus" reg="Bolbelasmus">B.</tp:taxon-name-part><tp:taxon-name-part taxon-name-part-type="species" reg="meridionalis">meridionalis</tp:taxon-name-part></tp:taxon-name></italic> in Taiwan is in urgent need of study, along with that of <italic><tp:taxon-name><tp:taxon-name-part taxon-name-part-type="genus" reg="Bolbelasmus">B.</tp:taxon-name-part><tp:taxon-name-part taxon-name-part-type="species" reg="minutus">minutus</tp:taxon-name-part></tp:taxon-name></italic> Li &amp; Masumoto, 2008 and <italic><tp:taxon-name><tp:taxon-name-part taxon-name-part-type="genus" reg="Bolbotrypes">Bolbotrypes</tp:taxon-name-part><tp:taxon-name-part taxon-name-part-type="species" reg="davidis">davidis</tp:taxon-name-part></tp:taxon-name></italic> (Fairmaire, 1891). These species are restricted to habitats in highly urbanized areas and/or intensively farmed plains of Taiwan.</p></tp:treatment-sec><tp:treatment-sec sec-type="distribution" id="SECID0EO5AG"><title>Distribution.</title><p>Indonesia (Java); eastern China; Thailand; Vietnam; Taiwan.</p></tp:treatment-sec><tp:treatment-sec sec-type="remarks" id="SECID0ET5AG"><title>Remarks.</title><p><italic><tp:taxon-name><tp:taxon-name-part taxon-name-part-type="genus" reg="Bolbelasmus">Bolbelasmus</tp:taxon-name-part><tp:taxon-name-part taxon-name-part-type="species" reg="meridionalis">meridionalis</tp:taxon-name-part></tp:taxon-name></italic> has the widest known distribution among congeners in the region in eastern and southeastern Asia. Also, the records from Java for the holotype and paratypes indicated that it is the only member from the Sunda Islands of the genus.</p></tp:treatment-sec><tp:treatment-sec><!--Section generated to contain objects referenced in tp:taxon-treatment.--><fig id="F1" position="float" orientation="portrait"><object-id xmlns:xlink="http://www.w3.org/1999/xlink" content-type="doi" xlink:type="simple">10.3897/zookeys.1191.114021.figures1-6</object-id><object-id xmlns:xlink="http://www.w3.org/1999/xlink" content-type="arpha" xlink:type="simple">DFB8B42A-B77C-5BA3-8654-13F1841CFFFF</object-id><label>Figures 1–6.</label><caption><p>Dorsal and lateral views of male <italic><tp:taxon-name><tp:taxon-name-part taxon-name-part-type="genus" reg="Bolbelasmus">Bolbelasmus</tp:taxon-name-part></tp:taxon-name></italic> spp. <bold>1, 2</bold><italic><tp:taxon-name><tp:taxon-name-part taxon-name-part-type="genus" reg="Bolbelasmus">B.</tp:taxon-name-part><tp:taxon-name-part taxon-name-part-type="species" reg="concavisuturalis">concavisuturalis</tp:taxon-name-part></tp:taxon-name></italic> sp. nov.sp. nov., holotype <bold>3, 4</bold><italic><tp:taxon-name><tp:taxon-name-part taxon-name-part-type="genus" reg="Bolbelasmus">B.</tp:taxon-name-part><tp:taxon-name-part taxon-name-part-type="species" reg="chifengi">chifengi</tp:taxon-name-part></tp:taxon-name></italic> sp. nov., holotype <bold>5, 6</bold><italic><tp:taxon-name><tp:taxon-name-part taxon-name-part-type="genus" reg="Bolbelasmus">B.</tp:taxon-name-part><tp:taxon-name-part taxon-name-part-type="species" reg="meridionalis">meridionalis</tp:taxon-name-part></tp:taxon-name></italic>.</p></caption><graphic xmlns:xlink="http://www.w3.org/1999/xlink" xlink:href="zookeys-1191-287_article-114021__-g001.jpg" position="float" orientation="portrait" xlink:type="simple" id="oo_984306.jpg"><uri content-type="original_file" xlink:type="simple">https://binary.pensoft.net/fig/984306</uri></graphic></fig><fig id="F3" position="float" orientation="portrait"><object-id xmlns:xlink="http://www.w3.org/1999/xlink" content-type="doi" xlink:type="simple">10.3897/zookeys.1191.114021.figures11-16</object-id><object-id xmlns:xlink="http://www.w3.org/1999/xlink" content-type="arpha" xlink:type="simple">35A76419-D4D2-50CB-B7E9-76795B19443E</object-id><label>Figures 11–16.</label><caption><p>Scanning electron micrographs of heads of male <italic><tp:taxon-name><tp:taxon-name-part taxon-name-part-type="genus" reg="Bolbelasmus">Bolbelasmus</tp:taxon-name-part></tp:taxon-name></italic> spp. <bold>11</bold><italic><tp:taxon-name><tp:taxon-name-part taxon-name-part-type="genus" reg="Bolbelasmus">B.</tp:taxon-name-part><tp:taxon-name-part taxon-name-part-type="species" reg="concavisuturalis">concavisuturalis</tp:taxon-name-part></tp:taxon-name></italic> sp. nov. <bold>12</bold><italic><tp:taxon-name><tp:taxon-name-part taxon-name-part-type="genus" reg="Bolbelasmus">B.</tp:taxon-name-part><tp:taxon-name-part taxon-name-part-type="species" reg="chifengi">chifengi</tp:taxon-name-part></tp:taxon-name></italic> sp. nov. <bold>13</bold><italic><tp:taxon-name><tp:taxon-name-part taxon-name-part-type="genus" reg="Bolbelasmus">B.</tp:taxon-name-part><tp:taxon-name-part taxon-name-part-type="species" reg="meridionalis">meridionalis</tp:taxon-name-part></tp:taxon-name></italic><bold>14</bold><italic><tp:taxon-name><tp:taxon-name-part taxon-name-part-type="genus" reg="Bolbelasmus">B.</tp:taxon-name-part><tp:taxon-name-part taxon-name-part-type="species" reg="korshunovi">korshunovi</tp:taxon-name-part></tp:taxon-name></italic><bold>15</bold><italic><tp:taxon-name><tp:taxon-name-part taxon-name-part-type="genus" reg="Bolbelasmus">B.</tp:taxon-name-part><tp:taxon-name-part taxon-name-part-type="species" reg="yutangi">yutangi</tp:taxon-name-part></tp:taxon-name></italic> sp. nov. <bold>16</bold><italic><tp:taxon-name><tp:taxon-name-part taxon-name-part-type="genus" reg="Bolbelasmus">B.</tp:taxon-name-part><tp:taxon-name-part taxon-name-part-type="species" reg="coreanus">coreanus</tp:taxon-name-part></tp:taxon-name></italic>. Scale bar: 1 mm.</p></caption><graphic xmlns:xlink="http://www.w3.org/1999/xlink" xlink:href="zookeys-1191-287_article-114021__-g003.jpg" position="float" orientation="portrait" xlink:type="simple" id="oo_984308.jpg"><uri content-type="original_file" xlink:type="simple">https://binary.pensoft.net/fig/984308</uri></graphic></fig><fig id="F4" position="float" orientation="portrait"><object-id xmlns:xlink="http://www.w3.org/1999/xlink" content-type="doi" xlink:type="simple">10.3897/zookeys.1191.114021.figures17-22</object-id><object-id xmlns:xlink="http://www.w3.org/1999/xlink" content-type="arpha" xlink:type="simple">43FB6CC0-3748-5B0D-BF7A-D12460C8FED5</object-id><label>Figures 17–22.</label><caption><p>Scanning electron micrographs of pronota of male <italic><tp:taxon-name><tp:taxon-name-part taxon-name-part-type="genus" reg="Bolbelasmus">Bolbelasmus</tp:taxon-name-part></tp:taxon-name></italic> spp. <bold>17</bold><italic><tp:taxon-name><tp:taxon-name-part taxon-name-part-type="genus" reg="Bolbelasmus">B.</tp:taxon-name-part><tp:taxon-name-part taxon-name-part-type="species" reg="concavisuturalis">concavisuturalis</tp:taxon-name-part></tp:taxon-name></italic> sp. nov. <bold>18</bold><italic><tp:taxon-name><tp:taxon-name-part taxon-name-part-type="genus" reg="Bolbelasmus">B.</tp:taxon-name-part><tp:taxon-name-part taxon-name-part-type="species" reg="chifengi">chifengi</tp:taxon-name-part></tp:taxon-name></italic> sp. nov. <bold>19</bold><italic><tp:taxon-name><tp:taxon-name-part taxon-name-part-type="genus" reg="Bolbelasmus">B.</tp:taxon-name-part><tp:taxon-name-part taxon-name-part-type="species" reg="meridionalis">meridionalis</tp:taxon-name-part></tp:taxon-name></italic><bold>20</bold><italic><tp:taxon-name><tp:taxon-name-part taxon-name-part-type="genus" reg="Bolbelasmus">B.</tp:taxon-name-part><tp:taxon-name-part taxon-name-part-type="species" reg="korshunovi">korshunovi</tp:taxon-name-part></tp:taxon-name></italic><bold>21</bold><italic><tp:taxon-name><tp:taxon-name-part taxon-name-part-type="genus" reg="Bolbelasmus">B.</tp:taxon-name-part><tp:taxon-name-part taxon-name-part-type="species" reg="yutangi">yutangi</tp:taxon-name-part></tp:taxon-name></italic> sp. nov. <bold>22</bold><italic><tp:taxon-name><tp:taxon-name-part taxon-name-part-type="genus" reg="Bolbelasmus">B.</tp:taxon-name-part><tp:taxon-name-part taxon-name-part-type="species" reg="coreanus">coreanus</tp:taxon-name-part></tp:taxon-name></italic>. Scale bar: 1 mm.</p></caption><graphic xmlns:xlink="http://www.w3.org/1999/xlink" xlink:href="zookeys-1191-287_article-114021__-g004.jpg" position="float" orientation="portrait" xlink:type="simple" id="oo_984309.jpg"><uri content-type="original_file" xlink:type="simple">https://binary.pensoft.net/fig/984309</uri></graphic></fig><fig id="F6" position="float" orientation="portrait"><object-id xmlns:xlink="http://www.w3.org/1999/xlink" content-type="doi" xlink:type="simple">10.3897/zookeys.1191.114021.figures29-38</object-id><object-id xmlns:xlink="http://www.w3.org/1999/xlink" content-type="arpha" xlink:type="simple">D9E06C3E-49C0-5F58-A940-35EFA324DE01</object-id><label>Figures 29–38.</label><caption><p>Male genitalia of <italic><tp:taxon-name><tp:taxon-name-part taxon-name-part-type="genus" reg="Bolbelasmus">Bolbelasmus</tp:taxon-name-part></tp:taxon-name></italic> spp. (29, 31, 33, 35, 37, dorsal views; 30, 32, 34, 36, 38, ventral views) <bold>29, 30</bold><italic><tp:taxon-name><tp:taxon-name-part taxon-name-part-type="genus" reg="Bolbelasmus">B.</tp:taxon-name-part><tp:taxon-name-part taxon-name-part-type="species" reg="concavisuturalis">concavisuturalis</tp:taxon-name-part></tp:taxon-name></italic> sp. nov. <bold>31, 32</bold><italic><tp:taxon-name><tp:taxon-name-part taxon-name-part-type="genus" reg="Bolbelasmus">B.</tp:taxon-name-part><tp:taxon-name-part taxon-name-part-type="species" reg="chifengi">chifengi</tp:taxon-name-part></tp:taxon-name></italic> sp. nov. <bold>33, 34</bold><italic><tp:taxon-name><tp:taxon-name-part taxon-name-part-type="genus" reg="Bolbelasmus">B.</tp:taxon-name-part><tp:taxon-name-part taxon-name-part-type="species" reg="meridionalis">meridionalis</tp:taxon-name-part></tp:taxon-name></italic><bold>35, 36</bold><italic><tp:taxon-name><tp:taxon-name-part taxon-name-part-type="genus" reg="Bolbelasmus">B.</tp:taxon-name-part><tp:taxon-name-part taxon-name-part-type="species" reg="korshunovi">korshunovi</tp:taxon-name-part></tp:taxon-name></italic><bold>37, 38</bold><italic><tp:taxon-name><tp:taxon-name-part taxon-name-part-type="genus" reg="Bolbelasmus">B.</tp:taxon-name-part><tp:taxon-name-part taxon-name-part-type="species" reg="yutangi">yutangi</tp:taxon-name-part></tp:taxon-name></italic> sp. nov. Scale bar: 0.3 mm.</p></caption><graphic xmlns:xlink="http://www.w3.org/1999/xlink" xlink:href="zookeys-1191-287_article-114021__-g006.jpg" position="float" orientation="portrait" xlink:type="simple" id="oo_984311.jpg"><uri content-type="original_file" xlink:type="simple">https://binary.pensoft.net/fig/984311</uri></graphic></fig><fig id="F7" position="float" orientation="portrait"><object-id xmlns:xlink="http://www.w3.org/1999/xlink" content-type="doi" xlink:type="simple">10.3897/zookeys.1191.114021.figures39-43</object-id><object-id xmlns:xlink="http://www.w3.org/1999/xlink" content-type="arpha" xlink:type="simple">812BEAD8-B2C2-5025-9036-C7B91A49B8A7</object-id><label>Figures 39–43.</label><caption><p>Male genitalia of <italic><tp:taxon-name><tp:taxon-name-part taxon-name-part-type="genus" reg="Bolbelasmus">Bolbelasmus</tp:taxon-name-part></tp:taxon-name></italic> spp., lateral views <bold>39</bold><italic><tp:taxon-name><tp:taxon-name-part taxon-name-part-type="genus" reg="Bolbelasmus">B.</tp:taxon-name-part><tp:taxon-name-part taxon-name-part-type="species" reg="concavisuturalis">concavisuturalis</tp:taxon-name-part></tp:taxon-name></italic> sp. nov. <bold>40</bold><italic><tp:taxon-name><tp:taxon-name-part taxon-name-part-type="genus" reg="Bolbelasmus">B.</tp:taxon-name-part><tp:taxon-name-part taxon-name-part-type="species" reg="chifengi">chifengi</tp:taxon-name-part></tp:taxon-name></italic> sp. nov. <bold>41</bold><italic><tp:taxon-name><tp:taxon-name-part taxon-name-part-type="genus" reg="Bolbelasmus">B.</tp:taxon-name-part><tp:taxon-name-part taxon-name-part-type="species" reg="meridionalis">meridionalis</tp:taxon-name-part></tp:taxon-name></italic><bold>42</bold><italic><tp:taxon-name><tp:taxon-name-part taxon-name-part-type="genus" reg="Bolbelasmus">B.</tp:taxon-name-part><tp:taxon-name-part taxon-name-part-type="species" reg="korshunovi">korshunovi</tp:taxon-name-part></tp:taxon-name></italic><bold>43</bold><italic><tp:taxon-name><tp:taxon-name-part taxon-name-part-type="genus" reg="Bolbelasmus">B.</tp:taxon-name-part><tp:taxon-name-part taxon-name-part-type="species" reg="yutangi">yutangi</tp:taxon-name-part></tp:taxon-name></italic> sp. nov. Scale bar: 0.2 mm.</p></caption><graphic xmlns:xlink="http://www.w3.org/1999/xlink" xlink:href="zookeys-1191-287_article-114021__-g007.jpg" position="float" orientation="portrait" xlink:type="simple" id="oo_984312.jpg"><uri content-type="original_file" xlink:type="simple">https://binary.pensoft.net/fig/984312</uri></graphic></fig><fig id="F8" position="float" orientation="portrait"><object-id xmlns:xlink="http://www.w3.org/1999/xlink" content-type="doi" xlink:type="simple">10.3897/zookeys.1191.114021.figures44-51</object-id><object-id xmlns:xlink="http://www.w3.org/1999/xlink" content-type="arpha" xlink:type="simple">B2F63E77-7D45-516B-ADE0-E8D38E2439D8</object-id><label>Figures 44–51.</label><caption><p>Dorsal and lateral views of female <italic><tp:taxon-name><tp:taxon-name-part taxon-name-part-type="genus" reg="Bolbelasmus">Bolbelasmus</tp:taxon-name-part></tp:taxon-name></italic> spp. <bold>44, 45</bold><italic><tp:taxon-name><tp:taxon-name-part taxon-name-part-type="genus" reg="Bolbelasmus">B.</tp:taxon-name-part><tp:taxon-name-part taxon-name-part-type="species" reg="concavisuturalis">concavisuturalis</tp:taxon-name-part></tp:taxon-name></italic> sp. nov., paratype <bold>46, 47</bold><italic><tp:taxon-name><tp:taxon-name-part taxon-name-part-type="genus" reg="Bolbelasmus">B.</tp:taxon-name-part><tp:taxon-name-part taxon-name-part-type="species" reg="chifengi">chifengi</tp:taxon-name-part></tp:taxon-name></italic> sp. nov., paratype <bold>48, 49</bold><italic><tp:taxon-name><tp:taxon-name-part taxon-name-part-type="genus" reg="Bolbelasmus">B.</tp:taxon-name-part><tp:taxon-name-part taxon-name-part-type="species" reg="meridionalis">meridionalis</tp:taxon-name-part></tp:taxon-name></italic><bold>50, 51</bold><italic><tp:taxon-name><tp:taxon-name-part taxon-name-part-type="genus" reg="Bolbelasmus">B.</tp:taxon-name-part><tp:taxon-name-part taxon-name-part-type="species" reg="yutangi">yutangi</tp:taxon-name-part></tp:taxon-name></italic> sp. nov., paratype.</p></caption><graphic xmlns:xlink="http://www.w3.org/1999/xlink" xlink:href="zookeys-1191-287_article-114021__-g008.jpg" position="float" orientation="portrait" xlink:type="simple" id="oo_984313.jpg"><uri content-type="original_file" xlink:type="simple">https://binary.pensoft.net/fig/984313</uri></graphic></fig></tp:treatment-sec><ref-list><ref id="B13"><mixed-citation xmlns:xlink="http://www.w3.org/1999/xlink" xlink:type="simple"><person-group><name name-style="western"><surname>Li</surname><given-names>CL</given-names></name><name name-style="western"><surname>Wang</surname><given-names>CC</given-names></name><name name-style="western"><surname>Masumoto</surname><given-names>K</given-names></name><name name-style="western"><surname>Ochi</surname><given-names>T</given-names></name><name name-style="western"><surname>Yang</surname><given-names>PS</given-names></name></person-group> (<year>2008</year>) Review of the tribe <tp:taxon-name><tp:taxon-name-part taxon-name-part-type="tribe">Bolboceratini</tp:taxon-name-part></tp:taxon-name> s.l. from Taiwan (<tp:taxon-name><tp:taxon-name-part taxon-name-part-type="order">Coleoptera</tp:taxon-name-part></tp:taxon-name>: <tp:taxon-name><tp:taxon-name-part taxon-name-part-type="superfamily">Scarabaeoidea</tp:taxon-name-part></tp:taxon-name>: <tp:taxon-name><tp:taxon-name-part taxon-name-part-type="family">Geotrupidae</tp:taxon-name-part></tp:taxon-name>) with a key to the Eurasian genera. Annals of the Entomological Society of America 101(3): 474–490. <ext-link xlink:href="10.1603/0013-8746(2008)101%5B474:ROTTBS%5D2.0.CO;2" ext-link-type="doi" xlink:type="simple">https://doi.org/10.1603/0013-8746(2008)101[474:ROTTBS]2.0.CO;2</ext-link></mixed-citation></ref></ref-list></tp:taxon-treatment>
