# Supplementary material for: ﻿A systematic review of the genus Bolbelasmus Boucomont (Coleoptera, Geotrupidae, Bolboceratinae) from Indochina and surrounding areas
Source: Zookeys. 2024 Feb 14;1191:287–305. doi: 10.3897/zookeys.1191.114021 (PMC10882547; doi:10.3897/zookeys.1191.114021)
Supplement: XML Treatment for Bolbelasmus nativus nativus [file zookeys.1191.114021-treatment9.xml]

<!DOCTYPE tp:taxon-treatment
  PUBLIC "-//TaxonX//DTD Taxonomic Treatment Publishing DTD v0 20100105//EN" "tax-treatment-NSO.dtd">
<tp:taxon-treatment xmlns:tp="http://www.plazi.org/taxpub"><tp:treatment-meta><kwd-group><label>Taxon classification</label><kwd>
              <named-content content-type="kingdom">Animalia</named-content>
            </kwd><kwd>
              <named-content content-type="order">Coleoptera</named-content>
            </kwd><kwd>
              <named-content content-type="family">Geotrupidae</named-content>
            </kwd></kwd-group><mixed-citation publication-type="journal"><person-group><name><surname>Li</surname><given-names>Chun-Lin</given-names></name><name><surname>Wang</surname><given-names>Chuan-Chan</given-names></name></person-group><article-title>﻿A systematic review of the genus <italic><tp:taxon-name><tp:taxon-name-part taxon-name-part-type="genus" reg="Bolbelasmus">Bolbelasmus</tp:taxon-name-part></tp:taxon-name></italic> Boucomont (<tp:taxon-name><tp:taxon-name-part taxon-name-part-type="order">Coleoptera</tp:taxon-name-part></tp:taxon-name>, <tp:taxon-name><tp:taxon-name-part taxon-name-part-type="family">Geotrupidae</tp:taxon-name-part></tp:taxon-name>, <tp:taxon-name><tp:taxon-name-part taxon-name-part-type="subfamily">Bolboceratinae</tp:taxon-name-part></tp:taxon-name>) from Indochina and surrounding areas</article-title><source>Zookeys</source><day>14</day><month>02</month><year>2024</year><volume>1191</volume><fpage>287</fpage><lpage>305</lpage><pub-id pub-id-type="doi">10.3897/zookeys.1191.114021</pub-id></mixed-citation></tp:treatment-meta><tp:nomenclature><label>﻿</label><tp:taxon-name>
            <object-id xmlns:xlink="http://www.w3.org/1999/xlink" content-type="arpha" xlink:type="simple">34EDE9E6-1640-502A-A9D4-7695608C0F8B</object-id>
            <tp:taxon-name-part taxon-name-part-type="genus" reg="Bolbelasmus">Bolbelasmus</tp:taxon-name-part>
            <tp:taxon-name-part taxon-name-part-type="species" reg="nativus">nativus</tp:taxon-name-part>
            <tp:taxon-name-part taxon-name-part-type="subspecies" reg="nativus">nativus</tp:taxon-name-part>
          </tp:taxon-name><tp:taxon-authority>Krikken, 1977</tp:taxon-authority><tp:nomenclature-citation-list><tp:nomenclature-citation><tp:taxon-name>
                <tp:taxon-name-part taxon-name-part-type="genus" reg="Bolbelasmus">Bolbelasmus</tp:taxon-name-part>
                <tp:taxon-name-part taxon-name-part-type="species" reg="nativus">nativus</tp:taxon-name-part>
              </tp:taxon-name><comment> Krikken, 1977: 287. Original combination (type locality: Heito (presently Pingtung), Taiwan); Nikolajev, Král and Bezdӗk 2016: 33 (catalog, in nominate subgenus <tp:taxon-name><tp:taxon-name-part taxon-name-part-type="genus" reg="Bolbelasmus"/><tp:taxon-name-part taxon-name-part-type="subgenus" reg="Bolbelasmus">Bolbelasmus</tp:taxon-name-part></tp:taxon-name>). </comment></tp:nomenclature-citation><tp:nomenclature-citation><tp:taxon-name>
                <tp:taxon-name-part taxon-name-part-type="genus" reg="Bolbelasmus">B.</tp:taxon-name-part>
                <tp:taxon-name-part taxon-name-part-type="species" reg="nativus">n.</tp:taxon-name-part>
                <tp:taxon-name-part taxon-name-part-type="subspecies" reg="ishigakiensis">ishigakiensis</tp:taxon-name-part>
              </tp:taxon-name><comment>
                 ssp. Masumoto, 1984. </comment></tp:nomenclature-citation><tp:nomenclature-citation><tp:taxon-name>
                <tp:taxon-name-part taxon-name-part-type="genus" reg="Bolbelasmus">Bolbelasmus</tp:taxon-name-part>
                <tp:taxon-name-part taxon-name-part-type="species" reg="ishigakiensis">ishigakiensis</tp:taxon-name-part>
              </tp:taxon-name><comment> Masumoto, 1984: 73. Original combination (type locality: Ishigaki island, Okinawa, Japan); Král, Löbl and Nikolajev 2006: 83 (catalog, subgenus <tp:taxon-name><tp:taxon-name-part taxon-name-part-type="genus" reg="Bolbelasmus"/><tp:taxon-name-part taxon-name-part-type="subgenus" reg="Kolbeus">Kolbeus</tp:taxon-name-part></tp:taxon-name>); <xref ref-type="bibr" rid="B20">Ochi and Masumoto 2005</xref>: 244 (as subspecies of <tp:taxon-name><tp:taxon-name-part taxon-name-part-type="genus" reg="Bolbelasmus">B.</tp:taxon-name-part><tp:taxon-name-part taxon-name-part-type="species" reg="nativus">nativus</tp:taxon-name-part></tp:taxon-name>); Nikolajev, Král and Bezdӗk 2016: 33 (catalog, subgenus <tp:taxon-name><tp:taxon-name-part taxon-name-part-type="genus" reg="Bolbelasmus"/><tp:taxon-name-part taxon-name-part-type="subgenus" reg="Kolbeus">Kolbeus</tp:taxon-name-part></tp:taxon-name>). </comment></tp:nomenclature-citation></tp:nomenclature-citation-list></tp:nomenclature><tp:treatment-sec sec-type="distribution" id="SECID0EHGBG"><title>Distribution.</title><p>Taiwan (southern areas and Lanyu island); Japan (Iriomote, Ishigaki and Tarama islands, Okinawa Prefecture).</p></tp:treatment-sec><tp:treatment-sec sec-type="remarks" id="SECID0EMGBG"><title>Remarks.</title><p><italic><tp:taxon-name><tp:taxon-name-part taxon-name-part-type="genus" reg="Bolbelasmus">Bolbelasmus</tp:taxon-name-part><tp:taxon-name-part taxon-name-part-type="species" reg="nativus">nativus</tp:taxon-name-part></tp:taxon-name></italic> was originally described based on a single male from Taiwan. <xref ref-type="bibr" rid="B20">Ochi and Masumoto (2005)</xref> treated the population distributed on a few small islands near Taiwan as a subspecies, <italic><tp:taxon-name><tp:taxon-name-part taxon-name-part-type="genus" reg="Bolbelasmus">B.</tp:taxon-name-part><tp:taxon-name-part taxon-name-part-type="species" reg="nativus">nativus</tp:taxon-name-part><tp:taxon-name-part taxon-name-part-type="subspecies" reg="ishigakiensis">ishigakiensis</tp:taxon-name-part></tp:taxon-name></italic>.</p></tp:treatment-sec><ref-list><ref id="B20"><mixed-citation xmlns:xlink="http://www.w3.org/1999/xlink" xlink:type="simple"><person-group><name name-style="western"><surname>Ochi</surname><given-names>T</given-names></name><name name-style="western"><surname>Masumoto</surname><given-names>K</given-names></name></person-group> (<year>2005</year>) Systematic position of <italic><tp:taxon-name><tp:taxon-name-part taxon-name-part-type="genus">Bolbelasmus</tp:taxon-name-part><tp:taxon-name-part taxon-name-part-type="species">ishigakiensis</tp:taxon-name-part></tp:taxon-name></italic> Masumoto (<tp:taxon-name><tp:taxon-name-part taxon-name-part-type="order">Coleoptera</tp:taxon-name-part></tp:taxon-name>, <tp:taxon-name><tp:taxon-name-part taxon-name-part-type="family">Scarabaeidae</tp:taxon-name-part></tp:taxon-name>). Elytra 3: 244. <ext-link xlink:href="https://archive.org/details/elytra20050033001/page/n245/mode/1up" ext-link-type="uri" xlink:type="simple">https://archive.org/details/elytra20050033001/page/n245/mode/1up</ext-link></mixed-citation></ref></ref-list></tp:taxon-treatment>
