# Supplementary material for: ﻿A systematic review of the genus Bolbelasmus Boucomont (Coleoptera, Geotrupidae, Bolboceratinae) from Indochina and surrounding areas
Source: Zookeys. 2024 Feb 14;1191:287–305. doi: 10.3897/zookeys.1191.114021 (PMC10882547; doi:10.3897/zookeys.1191.114021)
Supplement: XML Treatment for Bolbelasmus yutangi [file zookeys.1191.114021-treatment11.xml]

<!DOCTYPE tp:taxon-treatment
  PUBLIC "-//TaxonX//DTD Taxonomic Treatment Publishing DTD v0 20100105//EN" "tax-treatment-NSO.dtd">
<tp:taxon-treatment xmlns:tp="http://www.plazi.org/taxpub"><tp:treatment-meta><kwd-group><label>Taxon classification</label><kwd>
              <named-content content-type="kingdom">Animalia</named-content>
            </kwd><kwd>
              <named-content content-type="order">Coleoptera</named-content>
            </kwd><kwd>
              <named-content content-type="family">Geotrupidae</named-content>
            </kwd></kwd-group><mixed-citation publication-type="journal"><person-group><name><surname>Li</surname><given-names>Chun-Lin</given-names></name><name><surname>Wang</surname><given-names>Chuan-Chan</given-names></name></person-group><article-title>﻿A systematic review of the genus <italic><tp:taxon-name><tp:taxon-name-part taxon-name-part-type="genus" reg="Bolbelasmus">Bolbelasmus</tp:taxon-name-part></tp:taxon-name></italic> Boucomont (<tp:taxon-name><tp:taxon-name-part taxon-name-part-type="order">Coleoptera</tp:taxon-name-part></tp:taxon-name>, <tp:taxon-name><tp:taxon-name-part taxon-name-part-type="family">Geotrupidae</tp:taxon-name-part></tp:taxon-name>, <tp:taxon-name><tp:taxon-name-part taxon-name-part-type="subfamily">Bolboceratinae</tp:taxon-name-part></tp:taxon-name>) from Indochina and surrounding areas</article-title><source>Zookeys</source><day>14</day><month>02</month><year>2024</year><volume>1191</volume><fpage>287</fpage><lpage>305</lpage><pub-id pub-id-type="doi">10.3897/zookeys.1191.114021</pub-id></mixed-citation></tp:treatment-meta><tp:nomenclature><label>﻿</label><tp:taxon-name>
            <object-id xmlns:xlink="http://www.w3.org/1999/xlink" content-type="arpha" xlink:type="simple">4203E0EB-4F02-5F3D-9356-74590CF2005F</object-id>
            <tp:taxon-name-part taxon-name-part-type="genus" reg="Bolbelasmus">Bolbelasmus</tp:taxon-name-part>
            <tp:taxon-name-part taxon-name-part-type="species" reg="yutangi">yutangi</tp:taxon-name-part>
            <object-id xmlns:xlink="http://www.w3.org/1999/xlink" content-type="zoobank" xlink:type="simple">https://zoobank.org/A57879F9-F8A6-4D40-B922-DF3429C8BA4D</object-id>
          </tp:taxon-name><tp:taxon-authority>Li &amp; Wang</tp:taxon-authority><tp:taxon-status xmlns:xlink="http://www.w3.org/1999/xlink" xlink:type="simple">sp. nov.</tp:taxon-status><xref ref-type="fig" rid="F2">Figs 9</xref><xref ref-type="fig" rid="F2">, 10</xref><xref ref-type="fig" rid="F3">, 15</xref><xref ref-type="fig" rid="F4">, 21</xref><xref ref-type="fig" rid="F5">, 27</xref><xref ref-type="fig" rid="F6">, 37</xref><xref ref-type="fig" rid="F6">, 38</xref><xref ref-type="fig" rid="F7">, 43</xref><xref ref-type="fig" rid="F8">, 50</xref><xref ref-type="fig" rid="F8">, 51</xref></tp:nomenclature><tp:treatment-sec sec-type="type material" id="SECID0EUMBG"><title>Type materials.</title><p><bold><italic>Holotype</italic> male.</bold> “Myanmar: Bago Region, Moe Yin Gyi, CCCC, 21.V.2017. leg. Y.-T. Wang.” (glued on label, <named-content xmlns:xlink="http://www.w3.org/1999/xlink" content-type="dwc:institutional_code" xlink:title="Taiwan Agriculture Research Institute" xlink:href="http://grbio.org/institution/taiwan-agricultural-research-institute" xlink:type="simple">TARI</named-content>). <bold><italic>Paratypes</italic>.</bold> 1♀(<named-content xmlns:xlink="http://www.w3.org/1999/xlink" content-type="dwc:institutional_code" xlink:title="Taiwan Agriculture Research Institute" xlink:href="http://grbio.org/institution/taiwan-agricultural-research-institute" xlink:type="simple">TARI</named-content>). data as the holotype. <bold>5</bold>♂♂ (<named-content xmlns:xlink="http://www.w3.org/1999/xlink" content-type="dwc:institutional_code" xlink:title="Taiwan Agriculture Research Institute" xlink:href="http://grbio.org/institution/taiwan-agricultural-research-institute" xlink:type="simple">TARI</named-content>). “China: Yunnan, Wudian (武甸), 17.IX.2014. leg. Y.-T. Wang”. 1♀ (<abbrev xmlns:xlink="http://www.w3.org/1999/xlink" xlink:title="private collection of Chun-lin Li" id="ABBRID0ERNBG" xlink:type="simple">CCLI</abbrev>) “China: Yunnan, Banggunjianshan (邦棍尖山), 18.IX.2015. leg. Y.-T. Wang”. 6♂♂ (<abbrev xmlns:xlink="http://www.w3.org/1999/xlink" xlink:title="private collection of Chun-lin Li" id="ABBRID0EVNBG" xlink:type="simple">CCLI</abbrev>). “China: Yunnan, Bangdashan (邦達山), 01.IX.2015. leg. Y.-T. Wang”. 1♂ (<abbrev xmlns:xlink="http://www.w3.org/1999/xlink" xlink:title="private collection of Chun-lin Li" id="ABBRID0EZNBG" xlink:type="simple">CCLI</abbrev>). “China: Yunnan, Ruili (瑞麗), 15.IX.2014. leg. Y.-T. Wang”. 1♂ (<named-content xmlns:xlink="http://www.w3.org/1999/xlink" content-type="dwc:institutional_code" xlink:title="National Museum of Nature and Science" xlink:href="http://grbio.org/institution/national-museum-nature-and-science" xlink:type="simple">NSMT</named-content>). “Doi Saket, Chiang Mai, Thailand, 12-X-1989, Y. MANIT leg”. 1♂ (<named-content xmlns:xlink="http://www.w3.org/1999/xlink" content-type="dwc:institutional_code" xlink:title="National Museum of Nature and Science" xlink:href="http://grbio.org/institution/national-museum-nature-and-science" xlink:type="simple">NSMT</named-content>). “Doi Mon Unggate, Samoeng Distr., Chiang Mai Prov., Thailand, 18-VII-1989, Y. MANIT leg”.</p></tp:treatment-sec><tp:treatment-sec sec-type="description" id="SECID0EFOBG"><title>Description.</title><p><bold>Holotype male</bold> (Figs <xref ref-type="fig" rid="F2">9</xref>, <xref ref-type="fig" rid="F2">10</xref>). Body length 9.3 mm; width across humeri 5.9 mm. Dorsum moderately shiny. Head, pronotum and scutellum dark brown with elytra reddish brown. <bold><italic>Head</italic></bold> (Fig. <xref ref-type="fig" rid="F3">15</xref>): labrum with anterior margin crenulate, disc transversally rugose. Clypeus trapezoidal, surface densely rugopunctate; protrusion at basal angle moderately developed. Clypeofrontal suture well defined, slightly curved in front of frontal tubercle. Frons with surface moderately punctate, punctures coarse, frontal tubercle vertically located at center of disc, triangular when viewed laterally. Eye prominent, canthus simple, not exceeding eye. <bold><italic>Thorax</italic></bold>: pronotum (Fig. <xref ref-type="fig" rid="F4">21</xref>) quadrituberculate, tubercles placed in a line, lateral tubercle greatly reduced in size; anterior face of median tubercles almost perpendicular to plane of pronotum; primary punctures coarse, dense on disc with small impunctate area in front of middle of posterior margin, punctures between lateral margins of pronotum and fovea bigger and denser, scattered coarse punctures distributed along posterior margin with seven punctures in front of scutellum, secondary punctures tiny, evenly scattered on surface of pronotum; frontal and lateral margins beaded, posterior margin beaded only in front of elytral humeri. Scutellum elongate, fine punctures sparsely distributed on surface. <bold><italic>Elytron</italic></bold> (Fig. <xref ref-type="fig" rid="F5">27</xref>): elytral striae shallowly impressed, punctures mostly spaced by 1–3 times diameters of punctures. Intervals slightly convex, including sutural interval, surface with scattered secondary punctures. Male genitalia. Figs <xref ref-type="fig" rid="F6">37</xref>, <xref ref-type="fig" rid="F6">38</xref>, <xref ref-type="fig" rid="F7">43</xref>.</p><fig id="F6" position="float" orientation="portrait"><object-id xmlns:xlink="http://www.w3.org/1999/xlink" content-type="doi" xlink:type="simple">10.3897/zookeys.1191.114021.figures29-38</object-id><object-id xmlns:xlink="http://www.w3.org/1999/xlink" content-type="arpha" xlink:type="simple">D9E06C3E-49C0-5F58-A940-35EFA324DE01</object-id><label>Figures 29–38.</label><caption><p>Male genitalia of <italic><tp:taxon-name><tp:taxon-name-part taxon-name-part-type="genus" reg="Bolbelasmus">Bolbelasmus</tp:taxon-name-part></tp:taxon-name></italic> spp. (29, 31, 33, 35, 37, dorsal views; 30, 32, 34, 36, 38, ventral views) <bold>29, 30</bold><italic><tp:taxon-name><tp:taxon-name-part taxon-name-part-type="genus" reg="Bolbelasmus">B.</tp:taxon-name-part><tp:taxon-name-part taxon-name-part-type="species" reg="concavisuturalis">concavisuturalis</tp:taxon-name-part></tp:taxon-name></italic> sp. nov. <bold>31, 32</bold><italic><tp:taxon-name><tp:taxon-name-part taxon-name-part-type="genus" reg="Bolbelasmus">B.</tp:taxon-name-part><tp:taxon-name-part taxon-name-part-type="species" reg="chifengi">chifengi</tp:taxon-name-part></tp:taxon-name></italic> sp. nov. <bold>33, 34</bold><italic><tp:taxon-name><tp:taxon-name-part taxon-name-part-type="genus" reg="Bolbelasmus">B.</tp:taxon-name-part><tp:taxon-name-part taxon-name-part-type="species" reg="meridionalis">meridionalis</tp:taxon-name-part></tp:taxon-name></italic><bold>35, 36</bold><italic><tp:taxon-name><tp:taxon-name-part taxon-name-part-type="genus" reg="Bolbelasmus">B.</tp:taxon-name-part><tp:taxon-name-part taxon-name-part-type="species" reg="korshunovi">korshunovi</tp:taxon-name-part></tp:taxon-name></italic><bold>37, 38</bold><italic><tp:taxon-name><tp:taxon-name-part taxon-name-part-type="genus" reg="Bolbelasmus">B.</tp:taxon-name-part><tp:taxon-name-part taxon-name-part-type="species" reg="yutangi">yutangi</tp:taxon-name-part></tp:taxon-name></italic> sp. nov. Scale bar: 0.3 mm.</p></caption><graphic xmlns:xlink="http://www.w3.org/1999/xlink" xlink:href="zookeys-1191-287_article-114021__-g006.jpg" position="float" orientation="portrait" xlink:type="simple" id="oo_984311.jpg"><uri content-type="original_file" xlink:type="simple">https://binary.pensoft.net/fig/984311</uri></graphic></fig><fig id="F7" position="float" orientation="portrait"><object-id xmlns:xlink="http://www.w3.org/1999/xlink" content-type="doi" xlink:type="simple">10.3897/zookeys.1191.114021.figures39-43</object-id><object-id xmlns:xlink="http://www.w3.org/1999/xlink" content-type="arpha" xlink:type="simple">812BEAD8-B2C2-5025-9036-C7B91A49B8A7</object-id><label>Figures 39–43.</label><caption><p>Male genitalia of <italic><tp:taxon-name><tp:taxon-name-part taxon-name-part-type="genus" reg="Bolbelasmus">Bolbelasmus</tp:taxon-name-part></tp:taxon-name></italic> spp., lateral views <bold>39</bold><italic><tp:taxon-name><tp:taxon-name-part taxon-name-part-type="genus" reg="Bolbelasmus">B.</tp:taxon-name-part><tp:taxon-name-part taxon-name-part-type="species" reg="concavisuturalis">concavisuturalis</tp:taxon-name-part></tp:taxon-name></italic> sp. nov. <bold>40</bold><italic><tp:taxon-name><tp:taxon-name-part taxon-name-part-type="genus" reg="Bolbelasmus">B.</tp:taxon-name-part><tp:taxon-name-part taxon-name-part-type="species" reg="chifengi">chifengi</tp:taxon-name-part></tp:taxon-name></italic> sp. nov. <bold>41</bold><italic><tp:taxon-name><tp:taxon-name-part taxon-name-part-type="genus" reg="Bolbelasmus">B.</tp:taxon-name-part><tp:taxon-name-part taxon-name-part-type="species" reg="meridionalis">meridionalis</tp:taxon-name-part></tp:taxon-name></italic><bold>42</bold><italic><tp:taxon-name><tp:taxon-name-part taxon-name-part-type="genus" reg="Bolbelasmus">B.</tp:taxon-name-part><tp:taxon-name-part taxon-name-part-type="species" reg="korshunovi">korshunovi</tp:taxon-name-part></tp:taxon-name></italic><bold>43</bold><italic><tp:taxon-name><tp:taxon-name-part taxon-name-part-type="genus" reg="Bolbelasmus">B.</tp:taxon-name-part><tp:taxon-name-part taxon-name-part-type="species" reg="yutangi">yutangi</tp:taxon-name-part></tp:taxon-name></italic> sp. nov. Scale bar: 0.2 mm.</p></caption><graphic xmlns:xlink="http://www.w3.org/1999/xlink" xlink:href="zookeys-1191-287_article-114021__-g007.jpg" position="float" orientation="portrait" xlink:type="simple" id="oo_984312.jpg"><uri content-type="original_file" xlink:type="simple">https://binary.pensoft.net/fig/984312</uri></graphic></fig><p><bold>Female</bold> (Figs <xref ref-type="fig" rid="F8">50</xref>, <xref ref-type="fig" rid="F8">51</xref>). Body length 8.4–8.7 mm; width across humeri 5.1–5.3 mm. Similar to male with minor differences in the form of strongly wrinkled surface of clypeus, transverse frontal carina trilobed, central lobe more prominent than lateral lobes, punctures on frons and vertex rugose, transverse pronotal carina feebly bilobed, with lobes broadly developed to reduced, bigger punctures on pronotal disc denser than those of males and scutellum with 1 or 2 bigger punctures.</p><fig id="F8" position="float" orientation="portrait"><object-id xmlns:xlink="http://www.w3.org/1999/xlink" content-type="doi" xlink:type="simple">10.3897/zookeys.1191.114021.figures44-51</object-id><object-id xmlns:xlink="http://www.w3.org/1999/xlink" content-type="arpha" xlink:type="simple">B2F63E77-7D45-516B-ADE0-E8D38E2439D8</object-id><label>Figures 44–51.</label><caption><p>Dorsal and lateral views of female <italic><tp:taxon-name><tp:taxon-name-part taxon-name-part-type="genus" reg="Bolbelasmus">Bolbelasmus</tp:taxon-name-part></tp:taxon-name></italic> spp. <bold>44, 45</bold><italic><tp:taxon-name><tp:taxon-name-part taxon-name-part-type="genus" reg="Bolbelasmus">B.</tp:taxon-name-part><tp:taxon-name-part taxon-name-part-type="species" reg="concavisuturalis">concavisuturalis</tp:taxon-name-part></tp:taxon-name></italic> sp. nov., paratype <bold>46, 47</bold><italic><tp:taxon-name><tp:taxon-name-part taxon-name-part-type="genus" reg="Bolbelasmus">B.</tp:taxon-name-part><tp:taxon-name-part taxon-name-part-type="species" reg="chifengi">chifengi</tp:taxon-name-part></tp:taxon-name></italic> sp. nov., paratype <bold>48, 49</bold><italic><tp:taxon-name><tp:taxon-name-part taxon-name-part-type="genus" reg="Bolbelasmus">B.</tp:taxon-name-part><tp:taxon-name-part taxon-name-part-type="species" reg="meridionalis">meridionalis</tp:taxon-name-part></tp:taxon-name></italic><bold>50, 51</bold><italic><tp:taxon-name><tp:taxon-name-part taxon-name-part-type="genus" reg="Bolbelasmus">B.</tp:taxon-name-part><tp:taxon-name-part taxon-name-part-type="species" reg="yutangi">yutangi</tp:taxon-name-part></tp:taxon-name></italic> sp. nov., paratype.</p></caption><graphic xmlns:xlink="http://www.w3.org/1999/xlink" xlink:href="zookeys-1191-287_article-114021__-g008.jpg" position="float" orientation="portrait" xlink:type="simple" id="oo_984313.jpg"><uri content-type="original_file" xlink:type="simple">https://binary.pensoft.net/fig/984313</uri></graphic></fig><p><bold>Variation in male.</bold> Male paratypes differ from the holotype in the following respects: smaller body size, 6.6 mm in body length and 5.2 mm in width across humeri, frontal tubercle less developed and not in junction of clypeofrontal suture, pronotal tubercle feebly convex, reduced, and number of coarse punctures along pronotal posterior margin variable.</p></tp:treatment-sec><tp:treatment-sec sec-type="diagnosis" id="SECID0EYXBG"><title>Diagnosis.</title><p><italic><tp:taxon-name><tp:taxon-name-part taxon-name-part-type="genus" reg="Bolbelasmus">Bolbelasmus</tp:taxon-name-part><tp:taxon-name-part taxon-name-part-type="species" reg="yutangi">yutangi</tp:taxon-name-part></tp:taxon-name></italic> is similar to <italic><tp:taxon-name><tp:taxon-name-part taxon-name-part-type="genus" reg="Bolbelasmus">B.</tp:taxon-name-part><tp:taxon-name-part taxon-name-part-type="species" reg="nativus">nativus</tp:taxon-name-part></tp:taxon-name></italic> in sharing the frontal tubercle location at the center of the frons as well as having smaller parameres. It can be distinguished from the latter by the weakly convex basal angle of the clypeus (distinctly bulging in <italic><tp:taxon-name><tp:taxon-name-part taxon-name-part-type="genus" reg="Bolbelasmus">B.</tp:taxon-name-part><tp:taxon-name-part taxon-name-part-type="species" reg="nativus">nativus</tp:taxon-name-part></tp:taxon-name></italic>), primary punctures densely distributed on the disc (almost impunctate along the middle of disc in <italic><tp:taxon-name><tp:taxon-name-part taxon-name-part-type="genus" reg="Bolbelasmus">B.</tp:taxon-name-part><tp:taxon-name-part taxon-name-part-type="species" reg="nativus">nativus</tp:taxon-name-part></tp:taxon-name></italic>), sutural interval convex, similar to discal intervals (distinctly more convex than discal intervals in <italic><tp:taxon-name><tp:taxon-name-part taxon-name-part-type="genus" reg="Bolbelasmus">B.</tp:taxon-name-part><tp:taxon-name-part taxon-name-part-type="species" reg="nativus">nativus</tp:taxon-name-part></tp:taxon-name></italic>) and parameres with the tips tapered (parameres broader at tips in <italic><tp:taxon-name><tp:taxon-name-part taxon-name-part-type="genus" reg="Bolbelasmus">B.</tp:taxon-name-part><tp:taxon-name-part taxon-name-part-type="species" reg="nativus">nativus</tp:taxon-name-part></tp:taxon-name></italic>).</p></tp:treatment-sec><tp:treatment-sec sec-type="distribution" id="SECID0EA1BG"><title>Distribution.</title><p>Eastern Myanmar, northern Thailand and western Yunnan, China (Fig. <xref ref-type="fig" rid="F9">52</xref>).</p><fig id="F9" position="float" orientation="portrait"><object-id xmlns:xlink="http://www.w3.org/1999/xlink" content-type="doi" xlink:type="simple">10.3897/zookeys.1191.114021.figure52</object-id><object-id xmlns:xlink="http://www.w3.org/1999/xlink" content-type="arpha" xlink:type="simple">061298D1-245E-5FCA-AEE3-BC25A9B6D5D5</object-id><label>Figure 52.</label><caption><p>Distribution map of the eastern and southeastern Asian <italic><tp:taxon-name><tp:taxon-name-part taxon-name-part-type="genus" reg="Bolbelasmus">Bolbelasmus</tp:taxon-name-part></tp:taxon-name></italic> species. Question marks indicate doubtful distributional records.</p></caption><graphic xmlns:xlink="http://www.w3.org/1999/xlink" xlink:href="zookeys-1191-287_article-114021__-g009.jpg" position="float" orientation="portrait" xlink:type="simple" id="oo_984314.jpg"><uri content-type="original_file" xlink:type="simple">https://binary.pensoft.net/fig/984314</uri></graphic></fig></tp:treatment-sec><tp:treatment-sec sec-type="etymology" id="SECID0E51BG"><title>Etymology.</title><p><italic><tp:taxon-name><tp:taxon-name-part taxon-name-part-type="genus" reg="Bolbelasmus">Bolbelasmus</tp:taxon-name-part><tp:taxon-name-part taxon-name-part-type="species" reg="yutangi">yutangi</tp:taxon-name-part></tp:taxon-name></italic> sp. nov. is named after Mr Yu-tang Wang, a beetle enthusiast of Taiwan, who collected most of the material used in this study.</p><sec sec-type="﻿Species with doubtful locality record" id="SECID0EP2BG"><title>﻿Species with doubtful locality record</title></sec></tp:treatment-sec><tp:treatment-sec><!--Section generated to contain objects referenced in tp:taxon-treatment.--><fig id="F2" position="float" orientation="portrait"><object-id xmlns:xlink="http://www.w3.org/1999/xlink" content-type="doi" xlink:type="simple">10.3897/zookeys.1191.114021.figures7-10</object-id><object-id xmlns:xlink="http://www.w3.org/1999/xlink" content-type="arpha" xlink:type="simple">8024F8A8-954A-54C7-8885-5C3169C18A73</object-id><label>Figures 7–10.</label><caption><p>Dorsal and lateral views of male <italic><tp:taxon-name><tp:taxon-name-part taxon-name-part-type="genus" reg="Bolbelasmus">Bolbelasmus</tp:taxon-name-part></tp:taxon-name></italic> spp. <bold>7, 8</bold><italic><tp:taxon-name><tp:taxon-name-part taxon-name-part-type="genus" reg="Bolbelasmus">B.</tp:taxon-name-part><tp:taxon-name-part taxon-name-part-type="species" reg="korshunovi">korshunovi</tp:taxon-name-part></tp:taxon-name></italic><bold>9, 10</bold><italic><tp:taxon-name><tp:taxon-name-part taxon-name-part-type="genus" reg="Bolbelasmus">B.</tp:taxon-name-part><tp:taxon-name-part taxon-name-part-type="species" reg="yutangi">yutangi</tp:taxon-name-part></tp:taxon-name></italic> sp. nov., holotype.</p></caption><graphic xmlns:xlink="http://www.w3.org/1999/xlink" xlink:href="zookeys-1191-287_article-114021__-g002.jpg" position="float" orientation="portrait" xlink:type="simple" id="oo_984307.jpg"><uri content-type="original_file" xlink:type="simple">https://binary.pensoft.net/fig/984307</uri></graphic></fig><fig id="F3" position="float" orientation="portrait"><object-id xmlns:xlink="http://www.w3.org/1999/xlink" content-type="doi" xlink:type="simple">10.3897/zookeys.1191.114021.figures11-16</object-id><object-id xmlns:xlink="http://www.w3.org/1999/xlink" content-type="arpha" xlink:type="simple">35A76419-D4D2-50CB-B7E9-76795B19443E</object-id><label>Figures 11–16.</label><caption><p>Scanning electron micrographs of heads of male <italic><tp:taxon-name><tp:taxon-name-part taxon-name-part-type="genus" reg="Bolbelasmus">Bolbelasmus</tp:taxon-name-part></tp:taxon-name></italic> spp. <bold>11</bold><italic><tp:taxon-name><tp:taxon-name-part taxon-name-part-type="genus" reg="Bolbelasmus">B.</tp:taxon-name-part><tp:taxon-name-part taxon-name-part-type="species" reg="concavisuturalis">concavisuturalis</tp:taxon-name-part></tp:taxon-name></italic> sp. nov. <bold>12</bold><italic><tp:taxon-name><tp:taxon-name-part taxon-name-part-type="genus" reg="Bolbelasmus">B.</tp:taxon-name-part><tp:taxon-name-part taxon-name-part-type="species" reg="chifengi">chifengi</tp:taxon-name-part></tp:taxon-name></italic> sp. nov. <bold>13</bold><italic><tp:taxon-name><tp:taxon-name-part taxon-name-part-type="genus" reg="Bolbelasmus">B.</tp:taxon-name-part><tp:taxon-name-part taxon-name-part-type="species" reg="meridionalis">meridionalis</tp:taxon-name-part></tp:taxon-name></italic><bold>14</bold><italic><tp:taxon-name><tp:taxon-name-part taxon-name-part-type="genus" reg="Bolbelasmus">B.</tp:taxon-name-part><tp:taxon-name-part taxon-name-part-type="species" reg="korshunovi">korshunovi</tp:taxon-name-part></tp:taxon-name></italic><bold>15</bold><italic><tp:taxon-name><tp:taxon-name-part taxon-name-part-type="genus" reg="Bolbelasmus">B.</tp:taxon-name-part><tp:taxon-name-part taxon-name-part-type="species" reg="yutangi">yutangi</tp:taxon-name-part></tp:taxon-name></italic> sp. nov. <bold>16</bold><italic><tp:taxon-name><tp:taxon-name-part taxon-name-part-type="genus" reg="Bolbelasmus">B.</tp:taxon-name-part><tp:taxon-name-part taxon-name-part-type="species" reg="coreanus">coreanus</tp:taxon-name-part></tp:taxon-name></italic>. Scale bar: 1 mm.</p></caption><graphic xmlns:xlink="http://www.w3.org/1999/xlink" xlink:href="zookeys-1191-287_article-114021__-g003.jpg" position="float" orientation="portrait" xlink:type="simple" id="oo_984308.jpg"><uri content-type="original_file" xlink:type="simple">https://binary.pensoft.net/fig/984308</uri></graphic></fig><fig id="F4" position="float" orientation="portrait"><object-id xmlns:xlink="http://www.w3.org/1999/xlink" content-type="doi" xlink:type="simple">10.3897/zookeys.1191.114021.figures17-22</object-id><object-id xmlns:xlink="http://www.w3.org/1999/xlink" content-type="arpha" xlink:type="simple">43FB6CC0-3748-5B0D-BF7A-D12460C8FED5</object-id><label>Figures 17–22.</label><caption><p>Scanning electron micrographs of pronota of male <italic><tp:taxon-name><tp:taxon-name-part taxon-name-part-type="genus" reg="Bolbelasmus">Bolbelasmus</tp:taxon-name-part></tp:taxon-name></italic> spp. <bold>17</bold><italic><tp:taxon-name><tp:taxon-name-part taxon-name-part-type="genus" reg="Bolbelasmus">B.</tp:taxon-name-part><tp:taxon-name-part taxon-name-part-type="species" reg="concavisuturalis">concavisuturalis</tp:taxon-name-part></tp:taxon-name></italic> sp. nov. <bold>18</bold><italic><tp:taxon-name><tp:taxon-name-part taxon-name-part-type="genus" reg="Bolbelasmus">B.</tp:taxon-name-part><tp:taxon-name-part taxon-name-part-type="species" reg="chifengi">chifengi</tp:taxon-name-part></tp:taxon-name></italic> sp. nov. <bold>19</bold><italic><tp:taxon-name><tp:taxon-name-part taxon-name-part-type="genus" reg="Bolbelasmus">B.</tp:taxon-name-part><tp:taxon-name-part taxon-name-part-type="species" reg="meridionalis">meridionalis</tp:taxon-name-part></tp:taxon-name></italic><bold>20</bold><italic><tp:taxon-name><tp:taxon-name-part taxon-name-part-type="genus" reg="Bolbelasmus">B.</tp:taxon-name-part><tp:taxon-name-part taxon-name-part-type="species" reg="korshunovi">korshunovi</tp:taxon-name-part></tp:taxon-name></italic><bold>21</bold><italic><tp:taxon-name><tp:taxon-name-part taxon-name-part-type="genus" reg="Bolbelasmus">B.</tp:taxon-name-part><tp:taxon-name-part taxon-name-part-type="species" reg="yutangi">yutangi</tp:taxon-name-part></tp:taxon-name></italic> sp. nov. <bold>22</bold><italic><tp:taxon-name><tp:taxon-name-part taxon-name-part-type="genus" reg="Bolbelasmus">B.</tp:taxon-name-part><tp:taxon-name-part taxon-name-part-type="species" reg="coreanus">coreanus</tp:taxon-name-part></tp:taxon-name></italic>. Scale bar: 1 mm.</p></caption><graphic xmlns:xlink="http://www.w3.org/1999/xlink" xlink:href="zookeys-1191-287_article-114021__-g004.jpg" position="float" orientation="portrait" xlink:type="simple" id="oo_984309.jpg"><uri content-type="original_file" xlink:type="simple">https://binary.pensoft.net/fig/984309</uri></graphic></fig><fig id="F5" position="float" orientation="portrait"><object-id xmlns:xlink="http://www.w3.org/1999/xlink" content-type="doi" xlink:type="simple">10.3897/zookeys.1191.114021.figures23-28</object-id><object-id xmlns:xlink="http://www.w3.org/1999/xlink" content-type="arpha" xlink:type="simple">BF7CF396-9CC0-5EB2-9833-B0E6ACA01802</object-id><label>Figures 23–28.</label><caption><p>Scanning electron micrographs of elytra of male <italic><tp:taxon-name><tp:taxon-name-part taxon-name-part-type="genus" reg="Bolbelasmus">Bolbelasmus</tp:taxon-name-part></tp:taxon-name></italic> spp. <bold>23</bold><italic><tp:taxon-name><tp:taxon-name-part taxon-name-part-type="genus" reg="Bolbelasmus">B.</tp:taxon-name-part><tp:taxon-name-part taxon-name-part-type="species" reg="concavisuturalis">concavisuturalis</tp:taxon-name-part></tp:taxon-name></italic> sp. nov. <bold>24</bold><italic><tp:taxon-name><tp:taxon-name-part taxon-name-part-type="genus" reg="Bolbelasmus">B.</tp:taxon-name-part><tp:taxon-name-part taxon-name-part-type="species" reg="chifengi">chifengi</tp:taxon-name-part></tp:taxon-name></italic> sp. nov. <bold>25</bold><italic><tp:taxon-name><tp:taxon-name-part taxon-name-part-type="genus" reg="Bolbelasmus">B.</tp:taxon-name-part><tp:taxon-name-part taxon-name-part-type="species" reg="meridionalis">meridionalis</tp:taxon-name-part></tp:taxon-name></italic><bold>26</bold><italic><tp:taxon-name><tp:taxon-name-part taxon-name-part-type="genus" reg="Bolbelasmus">B.</tp:taxon-name-part><tp:taxon-name-part taxon-name-part-type="species" reg="korshunovi">korshunovi</tp:taxon-name-part></tp:taxon-name></italic><bold>27</bold><italic><tp:taxon-name><tp:taxon-name-part taxon-name-part-type="genus" reg="Bolbelasmus">B.</tp:taxon-name-part><tp:taxon-name-part taxon-name-part-type="species" reg="yutangi">yutangi</tp:taxon-name-part></tp:taxon-name></italic> sp. nov. <bold>28</bold><italic><tp:taxon-name><tp:taxon-name-part taxon-name-part-type="genus" reg="Bolbelasmus">B.</tp:taxon-name-part><tp:taxon-name-part taxon-name-part-type="species" reg="coreanus">coreanus</tp:taxon-name-part></tp:taxon-name></italic>. Scale bar: 1 mm.</p></caption><graphic xmlns:xlink="http://www.w3.org/1999/xlink" xlink:href="zookeys-1191-287_article-114021__-g005.jpg" position="float" orientation="portrait" xlink:type="simple" id="oo_984310.jpg"><uri content-type="original_file" xlink:type="simple">https://binary.pensoft.net/fig/984310</uri></graphic></fig></tp:treatment-sec></tp:taxon-treatment>
